# Supplementary material for: Developing photoreceptor-based models of visual attraction in riverine tsetse, for use in the engineering of more-attractive polyester fabrics for control devices
Source: PLoS Negl Trop Dis. 2017 Mar 17;11(3):e0005448. doi: 10.1371/journal.pntd.0005448 (PMC5371378; doi:10.1371/journal.pntd.0005448)
Supplement: S1 File — A spreadsheet that includes the input functions described in the methods of this paper, and performs the calculations of photoreceptor excitation values described. This paper proposes that these photoreceptor excitation values, or predictions of attraction calculated from them using the coefficients in Tables 3–5, can be used as colorimetric values for fabric engineering. (XLSX) [file pntd.0005448.s001.xlsx]

## Sheet: Sources & Acknowledgements
This calculator follows the methods described in Chittka L, Kevan PG (2005) Flower colour as advertisement. In: Dafni A, Kevan PG, Husband BC, editors. Practical Pollination Biology. Cambridge, ON, Canada: Enviroquest Ltd. pp. 157-196.
"LEAF" reflectance values are based on those provided in Chittka L, Kevan PG (2005) Flower colour as advertisement. In: Dafni A, Kevan PG, Husband BC, editors. Practical Pollination Biology. Cambridge, ON, Canada: Enviroquest Ltd. pp. 157-196.
"DAYLIGHT" illuminant function is CIE D65 (http://www.cie.co.at/index.php/LEFTMENUE/DOWNLOADS), handled as described in the accompanying manuscript.
Musca photoreceptor sensitivity curves have been extracted from Hardie RC (1986) The photoreceptor array of the dipteran retina. Trends Neurosci 9: 419-423.
Tsetse photoreceptor sensitivity curves are based on those of Hardie R, Vogt K, Rudolph A (1989). The compound eye of the tsetse fly (Glossina morsitans morsitans and Glossina palpalis palpalis). J Insect Physiol 35: 423-431.
Extraction of data was achieved using Data Thief: Tummers B (2006) DataThief III <http://datathief.org/>.
An earlier version of this calculator was originally published with Santer RD (2014) A Colour Opponent Model That Explains Tsetse Fly Attraction to Visual Baits and Can Be Used to Investigate More Efficacious Bait Materials. PLoS Negl Trop Dis 8(12): e3360.
HISTORY OF PUBLISHED VERSIONS
V2.2	Previously published version (Santer, 2014)
V3.3	Musca sensitivity functions extended 300-700nm and rounded to 3dp
	Tsetse sensitivity functions added (rounded to 3dp)
	Leaf reflectance function (Chittka and Kevan, 2005) rounded to 3 dp
	D65 function calculated from CIE download (following Kelber et al. 2003)
	Conditional formulae removed

## Sheet: Calculator
INPUTS	INPUTS	INPUTS	CALC	INPUTS	INPUTS	INPUTS	INPUTS	INPUTS	INPUTS	INPUTS					CALC	CALC	CALC	CALC	CALC	CALC	CALC	CALC	OUTPUTS	OUTPUTS	OUTPUTS	OUTPUTS	OUTPUTS					INPUTS	INPUTS	CALC	CALC	CALC	CALC	CALC	CALC	CALC	CALC
INPUT REFLECTANCE SPECTRUM					DAYLIGHT	PHOTORECEPTOR SENSITIVITY FUNCTIONS									QUANTUM CATCHES FROM INPUT REFLECTANCE SPECTRUM, BY RECEPTOR								EFFECTIVE QUANTUM CATCH (P), AND EXCITATION (E), BY RECEPTOR									QUANTUM CATCHES FROM BACKGROUND; RANGE SENSITIVITY FACTOR
RANGE: 0-1 (not 0-100%)															Musca					Tsetse														Musca					Tsetse
																																		R1-6	R7p	R7y	R8p	R8y	R1-6	R7y	R8y
						Musca	Musca	Musca	Musca	Musca	Tsetse	Tsetse	Tsetse		R1-6	R7p	R7y	R8p	R8y	R1-6	R7y	R8y	Musca					Tsetse						4.69975	0.259314	1.08224	3.41938	4.84977	7.31116	2.03373	6.92466
Wavelength (nm)	Standard		ALIGNMENT	Wavelength	D65 function	R1-6	R7p	R7y	R8p	R8y	R1-6	R7y	R8y		7.93009	0.195826	2.16396	8.57372	3.17651	10.4978	4.85931	7.6599	R1-6 (E)	R7p (E)	R7y (E)	R8p (E)	R8y (E)	R1-6	R7y	R8y		Wavelength	LEAVES (Chittka & Kevan, 2005)	0.212777	3.85633	0.924005	0.29245	0.206195	0.136777	0.491707	0.144411	(R)
300	0.037		0.037	300	0	0.213	0.71	0.219	0.083	0.12	0.213	0.219	0.109		0	0	0	0	0	0	0	0	1.68734	0.75517	1.99951	2.50739	0.654982	1.43587	2.38936	1.10618	(q; P)	300	0.059	0	0	0	0	0	0	0	0
302	0.037		0.037	302	0.004	0.233	0.737	0.242	0.083	0.124	0.233	0.242	0.112		3.4484e-05	0.000109076	3.5816e-05	1.2284e-05	1.8352e-05	3.4484e-05	3.5816e-05	1.6576e-05	0.627885	0.430255	0.666612	0.714887	0.395764	0.589468	0.704959	0.525206	(E)	302	0.054	5.0328e-05	0.000159192	5.2272e-05	1.7928e-05	2.6784e-05	5.0328e-05	5.2272e-05	2.4192e-05
304	0.036		0.036	304	0.007	0.253	0.764	0.264	0.083	0.128	0.253	0.264	0.115		6.3756e-05	0.000192528	6.6528e-05	2.0916e-05	3.2256e-05	6.3756e-05	6.6528e-05	2.898e-05										304	0.049	8.6779e-05	0.000262052	9.0552e-05	2.8469e-05	4.3904e-05	8.6779e-05	9.0552e-05	3.9445e-05
306	0.035		0.035	306	0.011	0.272	0.792	0.287	0.084	0.131	0.272	0.287	0.119		0.00010472	0.00030492	0.000110495	3.234e-05	5.0435e-05	0.00010472	0.000110495	4.5815e-05										306	0.045	0.00013464	0.00039204	0.000142065	4.158e-05	6.4845e-05	0.00013464	0.000142065	5.8905e-05
308	0.035		0.035	308	0.014	0.292	0.819	0.309	0.084	0.135	0.292	0.309	0.122		0.00014308	0.00040131	0.00015141	4.116e-05	6.615e-05	0.00014308	0.00015141	5.978e-05										308	0.043	0.000175784	0.000493038	0.000186018	5.0568e-05	8.127e-05	0.000175784	0.000186018	7.3444e-05
310	0.034		0.034	310	0.018	0.312	0.846	0.332	0.084	0.139	0.312	0.332	0.126		0.000190944	0.000517752	0.000203184	5.1408e-05	8.5068e-05	0.000190944	0.000203184	7.7112e-05										310	0.041	0.000230256	0.000624348	0.000245016	6.1992e-05	0.000102582	0.000230256	0.000245016	9.2988e-05
312	0.034		0.034	312	0.036	0.331	0.871	0.356	0.082	0.145	0.331	0.356	0.131		0.000405144	0.0010661	0.000435744	0.000100368	0.00017748	0.000405144	0.000435744	0.000160344										312	0.043	0.000512388	0.00134831	0.000551088	0.000126936	0.00022446	0.000512388	0.000551088	0.000202788
314	0.034		0.034	314	0.055	0.351	0.901	0.377	0.084	0.147	0.351	0.377	0.133		0.00065637	0.00168487	0.00070499	0.00015708	0.00027489	0.00065637	0.00070499	0.00024871										314	0.045	0.000868725	0.00222997	0.000933075	0.0002079	0.000363825	0.000868725	0.000933075	0.000329175
316	0.033		0.033	316	0.074	0.37	0.925	0.407	0.084	0.152	0.37	0.407	0.138		0.00090354	0.00225885	0.000993894	0.000205128	0.000371184	0.00090354	0.000993894	0.000336996										316	0.046	0.00125948	0.0031487	0.00138543	0.000285936	0.000517408	0.00125948	0.00138543	0.000469752
318	0.033		0.033	318	0.094	0.389	0.955	0.433	0.084	0.156	0.389	0.433	0.141		0.00120668	0.00296241	0.00134317	0.000260568	0.000483912	0.00120668	0.00134317	0.000437382										318	0.046	0.00168204	0.00412942	0.00187229	0.000363216	0.000674544	0.00168204	0.00187229	0.000609684
320	0.033		0.033	320	0.113	0.408	0.972	0.463	0.084	0.16	0.408	0.463	0.145		0.00152143	0.00362459	0.00172653	0.000313236	0.00059664	0.00152143	0.00172653	0.000540705										320	0.046	0.00212078	0.00505246	0.00240667	0.000436632	0.00083168	0.00212078	0.00240667	0.00075371
322	0.033		0.033	322	0.133	0.444	0.991	0.495	0.084	0.167	0.444	0.495	0.151		0.00194872	0.0043495	0.00217256	0.000368676	0.000732963	0.00194872	0.00217256	0.000662739										322	0.047	0.00277544	0.00619474	0.00309425	0.000525084	0.00104392	0.00277544	0.00309425	0.000943901
324	0.034		0.034	324	0.153	0.474	1	0.527	0.086	0.177	0.474	0.527	0.16		0.00246575	0.005202	0.00274145	0.000447372	0.000920754	0.00246575	0.00274145	0.00083232										324	0.048	0.00348106	0.007344	0.00387029	0.000631584	0.00129989	0.00348106	0.00387029	0.00117504
326	0.034		0.034	326	0.173	0.521	0.998	0.573	0.086	0.184	0.521	0.573	0.167		0.00306452	0.00587024	0.00337039	0.000505852	0.00108229	0.00306452	0.00337039	0.000982294										326	0.049	0.00441652	0.00846005	0.00485732	0.000729022	0.00155977	0.00441652	0.00485732	0.00141566
328	0.035		0.035	328	0.193	0.569	0.991	0.613	0.086	0.197	0.569	0.613	0.179		0.00384359	0.00669421	0.00414081	0.00058093	0.00133074	0.00384359	0.00414081	0.00120915										328	0.052	0.00571048	0.00994568	0.00615207	0.000863096	0.00197709	0.00571048	0.00615207	0.00179644
330	0.035		0.035	330	0.214	0.607	0.983	0.672	0.088	0.209	0.607	0.672	0.189		0.00454643	0.00736267	0.00503328	0.00065912	0.00156541	0.00454643	0.00503328	0.00141561										330	0.054	0.00701449	0.0113595	0.00776563	0.00101693	0.0024152	0.00701449	0.00776563	0.00218408
332	0.035		0.035	332	0.218	0.652	0.974	0.726	0.088	0.227	0.652	0.726	0.206		0.00497476	0.00743162	0.00553938	0.00067144	0.00173201	0.00497476	0.00553938	0.00157178										332	0.05	0.0071068	0.0106166	0.0079134	0.0009592	0.0024743	0.0071068	0.0079134	0.0022454
334	0.034		0.034	334	0.223	0.686	0.965	0.79	0.09	0.244	0.686	0.79	0.221		0.00520125	0.00731663	0.00598978	0.00068238	0.00185001	0.00520125	0.00598978	0.00167562										334	0.047	0.00718997	0.0101142	0.00827999	0.00094329	0.00255736	0.00718997	0.00827999	0.0023163
336	0.034		0.034	336	0.228	0.707	0.954	0.818	0.092	0.242	0.707	0.818	0.219		0.00548066	0.00739541	0.00634114	0.000713184	0.00187598	0.00548066	0.00634114	0.00169769										336	0.045	0.00725382	0.00978804	0.00839268	0.00094392	0.00248292	0.00725382	0.00839268	0.00224694
338	0.033		0.033	338	0.233	0.72	0.945	0.826	0.094	0.237	0.72	0.826	0.214		0.00553608	0.00726611	0.00635111	0.000722766	0.00182229	0.00553608	0.00635111	0.00164545										338	0.046	0.00771696	0.0101285	0.00885307	0.00100749	0.00254017	0.00771696	0.00885307	0.00229365
340	0.033		0.033	340	0.237	0.733	0.929	0.824	0.096	0.233	0.733	0.824	0.211		0.00573279	0.00726571	0.0064445	0.000750816	0.00182229	0.00573279	0.0064445	0.00165023										340	0.046	0.00799117	0.010128	0.00898325	0.00104659	0.00254017	0.00799117	0.00898325	0.00230032
342	0.033		0.033	342	0.245	0.759	0.905	0.82	0.098	0.241	0.759	0.82	0.218		0.00613652	0.00731693	0.0066297	0.00079233	0.00194849	0.00613652	0.0066297	0.00176253										342	0.046	0.00855393	0.0101993	0.0092414	0.00110446	0.00271607	0.00855393	0.0092414	0.00245686
344	0.033		0.033	344	0.252	0.822	0.866	0.843	0.096	0.267	0.822	0.843	0.241		0.00683575	0.00720166	0.00701039	0.000798336	0.00222037	0.00683575	0.00701039	0.00200416										344	0.045	0.00932148	0.00982044	0.00955962	0.00108864	0.00302778	0.00932148	0.00955962	0.00273294
346	0.033		0.033	346	0.26	0.88	0.82	0.871	0.1	0.288	0.88	0.871	0.26		0.0075504	0.0070356	0.00747318	0.000858	0.00247104	0.0075504	0.00747318	0.0022308										346	0.046	0.0105248	0.0098072	0.0104172	0.001196	0.00344448	0.0105248	0.0104172	0.0031096
348	0.033		0.033	348	0.267	0.945	0.771	0.912	0.104	0.31	0.945	0.912	0.28		0.0083264	0.00679328	0.00803563	0.000916344	0.00273141	0.0083264	0.00803563	0.00246708										348	0.048	0.0121111	0.00988114	0.0116882	0.00133286	0.00397296	0.0121111	0.0116882	0.00358848
350	0.033		0.033	350	0.275	0.992	0.713	0.947	0.108	0.321	0.992	0.947	0.29		0.0090024	0.00647048	0.00859403	0.0009801	0.00291308	0.0090024	0.00859403	0.00263175										350	0.05	0.01364	0.00980375	0.0130213	0.001485	0.00441375	0.01364	0.0130213	0.0039875
352	0.033		0.033	352	0.278	1	0.681	0.991	0.112	0.318	1	0.991	0.287		0.009174	0.00624749	0.00909143	0.00102749	0.00291733	0.009174	0.00909143	0.00263294										352	0.049	0.013622	0.00927658	0.0134994	0.00152566	0.0043318	0.013622	0.0134994	0.00390951
354	0.034		0.034	354	0.282	0.972	0.64	1	0.117	0.303	0.972	1	0.274		0.00931954	0.00613632	0.009588	0.0011218	0.00290516	0.00931954	0.009588	0.00262711										354	0.048	0.013157	0.00866304	0.013536	0.00158371	0.00410141	0.013157	0.013536	0.00370886
356	0.034		0.034	356	0.286	0.931	0.605	0.985	0.123	0.282	0.931	0.985	0.255		0.00905304	0.00588302	0.00957814	0.00119605	0.00274217	0.00905304	0.00957814	0.00247962										356	0.047	0.0125145	0.00813241	0.0132404	0.00165337	0.00379064	0.0125145	0.0132404	0.00342771
358	0.035		0.035	358	0.29	0.88	0.562	0.95	0.132	0.26	0.88	0.95	0.235		0.008932	0.0057043	0.0096425	0.0013398	0.002639	0.008932	0.0096425	0.00238525										358	0.046	0.0117392	0.00749708	0.012673	0.00176088	0.0034684	0.0117392	0.012673	0.0031349
360	0.035		0.035	360	0.293	0.849	0.517	0.896	0.138	0.253	0.849	0.896	0.228		0.00870649	0.00530184	0.00918848	0.00141519	0.00259451	0.00870649	0.00918848	0.00233814										360	0.045	0.0111941	0.00681664	0.0118138	0.00181953	0.0033358	0.0111941	0.0118138	0.00300618
362	0.036		0.036	362	0.302	0.854	0.469	0.851	0.146	0.253	0.854	0.851	0.228		0.00928469	0.00509897	0.00925207	0.00158731	0.00275062	0.00928469	0.00925207	0.00247882										362	0.049	0.0126375	0.00694026	0.0125931	0.00216051	0.00374389	0.0126375	0.0125931	0.00337394
364	0.037		0.037	364	0.311	0.882	0.42	0.834	0.153	0.268	0.882	0.834	0.242		0.0101492	0.00483294	0.00959684	0.00176057	0.00308388	0.0101492	0.00959684	0.00278469										364	0.052	0.0142637	0.00679224	0.0134874	0.00247432	0.0043341	0.0142637	0.0134874	0.00391362
366	0.038		0.038	366	0.319	0.909	0.375	0.83	0.163	0.284	0.909	0.83	0.257		0.0110189	0.00454575	0.0100613	0.00197589	0.00344265	0.0110189	0.0100613	0.00311535										366	0.053	0.0153685	0.00634012	0.0140328	0.00275584	0.00480159	0.0153685	0.0140328	0.0043451
368	0.039		0.039	368	0.328	0.944	0.332	0.851	0.17	0.309	0.944	0.851	0.279		0.0120756	0.00424694	0.010886	0.00217464	0.00395273	0.0120756	0.010886	0.00356897										368	0.051	0.0157912	0.0055537	0.0142355	0.00284376	0.00516895	0.0157912	0.0142355	0.00466711
370	0.04		0.04	370	0.337	0.945	0.293	0.87	0.178	0.314	0.945	0.87	0.284		0.0127386	0.00394964	0.0117276	0.00239944	0.00423272	0.0127386	0.0117276	0.00382832										370	0.049	0.0156048	0.00483831	0.0143663	0.00293931	0.00518508	0.0156048	0.0143663	0.00468969
372	0.043		0.043	372	0.336	0.855	0.256	0.881	0.185	0.301	0.855	0.881	0.272		0.012353	0.00369869	0.0127287	0.00267288	0.00434885	0.012353	0.0127287	0.00392986										372	0.051	0.0146513	0.00438682	0.0150968	0.00317016	0.00515794	0.0146513	0.0150968	0.00466099
374	0.046		0.046	374	0.335	0.735	0.217	0.877	0.193	0.261	0.735	0.877	0.236		0.0113264	0.00334397	0.0135146	0.00297413	0.00402201	0.0113264	0.0135146	0.00363676										374	0.052	0.0128037	0.00378014	0.0152773	0.00336206	0.00454662	0.0128037	0.0152773	0.00411112
376	0.048		0.048	376	0.334	0.622	0.191	0.851	0.202	0.22	0.622	0.851	0.205		0.0099719	0.00306211	0.0136432	0.00323846	0.00352704	0.0099719	0.0136432	0.00328656										376	0.053	0.0110106	0.00338108	0.0150644	0.0035758	0.00389444	0.0110106	0.0150644	0.00362891
378	0.051		0.051	378	0.333	0.521	0.17	0.825	0.212	0.192	0.589	0.825	0.203		0.00884814	0.00288711	0.014011	0.0036004	0.00326074	0.010003	0.014011	0.00344755										378	0.052	0.00902164	0.00294372	0.0142857	0.00367099	0.00332467	0.0101991	0.0142857	0.00351515
380	0.054		0.054	380	0.332	0.486	0.148	0.771	0.219	0.164	0.584	0.771	0.2		0.00871301	0.00265334	0.0138225	0.00392623	0.00294019	0.01047	0.0138225	0.0035856										380	0.051	0.00822895	0.00250594	0.0130546	0.00370811	0.00277685	0.00988829	0.0130546	0.0033864
382	0.059		0.059	382	0.34	0.45	0.12	0.721	0.235	0.134	0.579	0.721	0.204		0.009027	0.0024072	0.0144633	0.0047141	0.00268804	0.0116147	0.0144633	0.00409224										382	0.051	0.007803	0.0020808	0.0125021	0.0040749	0.00232356	0.0100399	0.0125021	0.00353736
384	0.063		0.063	384	0.348	0.42	0.098	0.665	0.255	0.114	0.574	0.665	0.207		0.00920808	0.00214855	0.0145795	0.00559062	0.00249934	0.0125844	0.0145795	0.00453827										384	0.051	0.00745416	0.0017393	0.0118024	0.00452574	0.00202327	0.0101874	0.0118024	0.00367384
386	0.068		0.068	386	0.356	0.409	0.081	0.624	0.276	0.104	0.568	0.652	0.211		0.00990107	0.00196085	0.0151058	0.00668141	0.00251763	0.0137501	0.0157836	0.00510789										386	0.051	0.0074258	0.00147064	0.0113293	0.00501106	0.00188822	0.0103126	0.0118377	0.00383092
388	0.073		0.073	388	0.364	0.394	0.062	0.594	0.3	0.095	0.563	0.655	0.215		0.0104694	0.00164746	0.0157838	0.0079716	0.00252434	0.01496	0.0174047	0.00571298										388	0.052	0.00745763	0.00117354	0.0112432	0.0056784	0.00179816	0.0106565	0.0123978	0.00406952
390	0.078		0.078	390	0.372	0.381	0.049	0.56	0.319	0.088	0.558	0.658	0.218		0.0110551	0.00142178	0.016249	0.0092561	0.00255341	0.0161909	0.0190925	0.00632549										390	0.053	0.0075118	0.000966084	0.011041	0.0062894	0.00173501	0.0110015	0.0129731	0.00429809
392	0.084		0.084	392	0.413	0.37	0.034	0.54	0.342	0.086	0.552	0.661	0.222		0.012836	0.00117953	0.0187337	0.0118647	0.00298351	0.01915	0.0229314	0.00770162										392	0.054	0.00825174	0.000758268	0.0120431	0.00762728	0.00191797	0.0123107	0.0147416	0.00495104
394	0.091		0.091	394	0.454	0.359	0.025	0.52	0.362	0.086	0.547	0.664	0.225		0.0148317	0.00103285	0.0214833	0.0149557	0.003553	0.0225988	0.0274325	0.00929565										394	0.055	0.00896423	0.00062425	0.0129844	0.00903914	0.00214742	0.0136586	0.0165801	0.00561825
396	0.097		0.097	396	0.495	0.35	0.014	0.501	0.385	0.084	0.542	0.668	0.229		0.0168053	0.00067221	0.0240555	0.0184858	0.00403326	0.0260241	0.032074	0.0109954										396	0.055	0.00952875	0.00038115	0.0136397	0.0104816	0.0022869	0.014756	0.0181863	0.00623453
398	0.104		0.104	398	0.536	0.344	0.012	0.49	0.4	0.082	0.537	0.671	0.233		0.0191759	0.000668928	0.0273146	0.0222976	0.00457101	0.0299345	0.0374042	0.0129884										398	0.055	0.0101411	0.00035376	0.0144452	0.011792	0.00241736	0.0158308	0.0197811	0.00686884
400	0.111		0.111	400	0.578	0.341	0.008	0.477	0.42	0.083	0.531	0.674	0.236		0.0218779	0.000513264	0.0306034	0.0269464	0.00532511	0.0340679	0.0432425	0.0151413										400	0.055	0.0108404	0.00025432	0.0151638	0.0133518	0.00263857	0.0168805	0.0214265	0.00750244
402	0.117		0.117	402	0.594	0.337	0.007	0.464	0.439	0.083	0.534	0.673	0.24		0.0234208	0.000486486	0.0322471	0.0305096	0.00576833	0.0371119	0.0467722	0.0166795										402	0.056	0.01121	0.000232848	0.0154345	0.0146029	0.00276091	0.017763	0.0223867	0.00798336
404	0.124		0.124	404	0.609	0.335	0	0.453	0.457	0.085	0.536	0.668	0.237		0.0252979	0	0.0342087	0.0345108	0.00641886	0.0404766	0.0504447	0.0178973										404	0.057	0.0116289	0	0.015725	0.0158638	0.00295061	0.0186062	0.0231883	0.00822698
406	0.13		0.13	406	0.624	0.333	0	0.443	0.475	0.085	0.538	0.662	0.235		0.027013	0	0.0359362	0.038532	0.0068952	0.0436426	0.0537014	0.0190632										406	0.058	0.0120519	0	0.0160331	0.0171912	0.00307632	0.0194713	0.0239591	0.00850512
408	0.137		0.137	408	0.64	0.335	0	0.43	0.496	0.085	0.541	0.657	0.232		0.0293728	0	0.0377024	0.0434893	0.0074528	0.0474349	0.0576058	0.0203418										408	0.061	0.0130784	0	0.0167872	0.0193638	0.0033184	0.0211206	0.0256493	0.00905728
410	0.143		0.143	410	0.655	0.337	0	0.423	0.518	0.083	0.543	0.651	0.229		0.0315651	0	0.0396203	0.0485185	0.0077742	0.0508601	0.0609759	0.0214493										410	0.063	0.0139063	0	0.0174551	0.0213753	0.003425	0.0224069	0.0268635	0.00944969
412	0.147		0.147	412	0.661	0.345	0	0.41	0.542	0.083	0.545	0.646	0.227		0.0335226	0	0.0398385	0.0526645	0.00806486	0.052956	0.0627699	0.0220569										412	0.063	0.0143668	0	0.0170736	0.0225705	0.00345637	0.0226954	0.0269014	0.00945296
414	0.151		0.151	414	0.667	0.352	0	0.404	0.562	0.081	0.548	0.641	0.224		0.0354524	0	0.0406897	0.056603	0.00815808	0.0551929	0.0645596	0.0225606										414	0.064	0.0150262	0	0.017246	0.0239907	0.00345773	0.023393	0.027363	0.00956211
416	0.154		0.154	416	0.674	0.36	0	0.395	0.586	0.081	0.55	0.635	0.221		0.0373666	0	0.0409994	0.0608245	0.00840748	0.0570878	0.0659105	0.0229389										416	0.065	0.0157716	0	0.017305	0.0256727	0.00354861	0.0240955	0.0278194	0.00968201
418	0.158		0.158	418	0.68	0.371	0	0.388	0.608	0.079	0.558	0.631	0.226		0.0398602	0	0.0416867	0.0653235	0.00848776	0.0599515	0.0677946	0.0242814										418	0.066	0.0166505	0	0.0174134	0.027287	0.00354552	0.025043	0.0283193	0.0101429
420	0.162		0.162	420	0.686	0.379	0	0.38	0.632	0.078	0.573	0.627	0.237		0.042119	0	0.0422302	0.0702354	0.0086683	0.0636786	0.0696798	0.0263383										420	0.067	0.0174196	0	0.0174656	0.029048	0.00358504	0.0263362	0.0288182	0.010893
422	0.168		0.168	422	0.679	0.387	0	0.371	0.658	0.078	0.587	0.623	0.248		0.0441459	0	0.0423207	0.0750594	0.00889762	0.0669603	0.0710669	0.0282899										422	0.069	0.0181313	0	0.0173817	0.030828	0.00365438	0.0275015	0.0291882	0.011619
424	0.173		0.173	424	0.672	0.402	0	0.364	0.682	0.078	0.601	0.618	0.26		0.0467349	0	0.0423172	0.0792866	0.00906797	0.0698699	0.0718462	0.0302266										424	0.07	0.0189101	0	0.0171226	0.0320813	0.00366912	0.028271	0.0290707	0.0122304
426	0.179		0.179	426	0.665	0.422	0	0.354	0.705	0.078	0.615	0.614	0.271		0.0502328	0	0.0421384	0.0839197	0.00928473	0.0732065	0.0730875	0.0322585										426	0.071	0.0199247	0	0.0167141	0.0332866	0.00368277	0.0290372	0.02899	0.0127953
428	0.184		0.184	428	0.658	0.438	0	0.341	0.723	0.078	0.629	0.61	0.282		0.0530295	0	0.0412856	0.0875351	0.00944362	0.0761543	0.0738539	0.0341423										428	0.07	0.0201743	0	0.0157065	0.0333014	0.00359268	0.0289717	0.0280966	0.0129889
430	0.19		0.19	430	0.651	0.454	0	0.334	0.742	0.078	0.644	0.606	0.293		0.0561553	0	0.0413125	0.091778	0.00964782	0.0796564	0.0749561	0.0362412										430	0.069	0.0203932	0	0.0150029	0.0333299	0.00350368	0.0289278	0.0272209	0.0131613
432	0.198		0.198	432	0.682	0.473	0	0.319	0.762	0.08	0.658	0.602	0.305		0.063872	0	0.0430765	0.102897	0.0108029	0.0888537	0.0812917	0.041186										432	0.072	0.0232262	0	0.0156642	0.0374172	0.00392832	0.0323104	0.0295606	0.0149767
434	0.207		0.207	434	0.713	0.492	0	0.308	0.782	0.08	0.672	0.597	0.316		0.0726148	0	0.045458	0.115416	0.0118073	0.0991812	0.0881118	0.0466388										434	0.075	0.0263097	0	0.0164703	0.0418174	0.004278	0.0359352	0.0319246	0.0168981
436	0.215		0.215	436	0.744	0.505	0	0.293	0.802	0.08	0.686	0.593	0.327		0.0807798	0	0.0468683	0.128288	0.0127968	0.109733	0.0948563	0.0523069										436	0.077	0.0289304	0	0.0167854	0.045945	0.00458304	0.0392996	0.0339718	0.0187332
438	0.223		0.223	438	0.775	0.526	0	0.278	0.821	0.08	0.701	0.589	0.339		0.090906	0	0.0480454	0.141889	0.013826	0.12115	0.101794	0.0585877										438	0.079	0.0322043	0	0.0170206	0.0502657	0.004898	0.0429187	0.0360615	0.0207553
440	0.232		0.232	440	0.806	0.541	0	0.267	0.844	0.08	0.715	0.585	0.35		0.101163	0	0.0499269	0.157821	0.0149594	0.133699	0.10939	0.0654472										440	0.081	0.0353197	0	0.0174314	0.0551014	0.00522288	0.0466795	0.0381923	0.0228501
442	0.24		0.24	442	0.829	0.556	0	0.249	0.864	0.08	0.724	0.574	0.358		0.110622	0	0.049541	0.171901	0.0159168	0.144047	0.114203	0.0712277										442	0.082	0.0377958	0	0.0169265	0.058733	0.00543824	0.0492161	0.0390194	0.0243361
444	0.248		0.248	444	0.851	0.572	0	0.239	0.884	0.08	0.729	0.562	0.365		0.120719	0	0.0504405	0.186566	0.0168838	0.153854	0.118609	0.0770325										444	0.083	0.0404021	0	0.0168813	0.0624396	0.00565064	0.0514915	0.0396957	0.025781
446	0.256		0.256	446	0.874	0.583	0	0.228	0.9	0.082	0.734	0.551	0.373		0.130443	0	0.0510136	0.20137	0.018347	0.164228	0.123283	0.0834565										446	0.084	0.0428015	0	0.0167388	0.0660744	0.00602011	0.0538873	0.0404522	0.0273842
448	0.264		0.264	448	0.897	0.594	0	0.217	0.916	0.082	0.739	0.539	0.38		0.140664	0	0.0513873	0.216916	0.0194183	0.175001	0.12764	0.089987										448	0.085	0.0452895	0	0.0165452	0.0698404	0.00625209	0.0563451	0.0410961	0.0289731
450	0.272		0.272	450	0.92	0.617	0	0.202	0.931	0.082	0.744	0.528	0.388		0.154398	0	0.0505485	0.232973	0.0205197	0.186179	0.132127	0.0970931										450	0.086	0.048817	0	0.0159822	0.0736607	0.00648784	0.0588653	0.0417754	0.0306986
452	0.275		0.275	452	0.925	0.628	0	0.191	0.945	0.084	0.749	0.517	0.395		0.159748	0	0.0485856	0.240384	0.0213675	0.190527	0.131512	0.100478										452	0.087	0.0505383	0	0.0153707	0.0760489	0.0067599	0.0602758	0.0416056	0.0317876
454	0.277		0.277	454	0.931	0.639	0	0.178	0.957	0.084	0.754	0.505	0.403		0.16479	0	0.0459039	0.246798	0.0216625	0.194447	0.130233	0.103928										454	0.088	0.052352	0	0.0145832	0.0784051	0.00688195	0.0617737	0.0413736	0.033017
456	0.28		0.28	456	0.936	0.651	0	0.169	0.97	0.084	0.759	0.494	0.41		0.170614	0	0.0442915	0.254218	0.0220147	0.198919	0.129468	0.107453										456	0.088	0.0536216	0	0.0139202	0.079897	0.00691891	0.0625173	0.0406898	0.0337709
458	0.283		0.283	458	0.942	0.664	0	0.158	0.987	0.085	0.772	0.486	0.431		0.177013	0	0.0421206	0.26312	0.0226598	0.205804	0.129561	0.114899										458	0.088	0.0550429	0	0.0130976	0.0818184	0.00704616	0.0639957	0.0402875	0.0357282
460	0.285		0.285	460	0.947	0.675	0	0.148	1	0.086	0.792	0.478	0.451		0.182179	0	0.0399445	0.269895	0.023211	0.213757	0.12901	0.121723										460	0.088	0.0562518	0	0.0123337	0.083336	0.0071669	0.0660021	0.0398346	0.0375845
462	0.286		0.286	462	0.946	0.687	0	0.143	0.994	0.087	0.812	0.47	0.472		0.185872	0	0.0386895	0.268933	0.0235384	0.219691	0.127161	0.127702										462	0.087	0.0565415	0	0.0117692	0.0818082	0.00716027	0.0668292	0.0386819	0.0388465
464	0.286		0.286	464	0.946	0.7	0	0.132	0.989	0.088	0.832	0.462	0.493		0.189389	0	0.0357134	0.26758	0.0238089	0.225103	0.124997	0.133384										464	0.086	0.0569492	0	0.010739	0.0804611	0.00715933	0.0676882	0.0375865	0.0401085
466	0.286		0.286	466	0.945	0.706	0	0.126	0.98	0.092	0.852	0.454	0.514		0.190811	0	0.034054	0.264865	0.0248648	0.23027	0.122703	0.138919										466	0.086	0.0573766	0	0.01024	0.0796446	0.00747684	0.069242	0.0368966	0.0417728
468	0.287		0.287	468	0.944	0.713	0	0.117	0.97	0.096	0.864	0.435	0.534		0.193172	0	0.0316986	0.2628	0.0260091	0.234082	0.117854	0.144676										468	0.085	0.0572111	0	0.00938808	0.0778328	0.00770304	0.0693274	0.0349044	0.0428482
470	0.287		0.287	470	0.943	0.721	0	0.109	0.948	0.1	0.868	0.416	0.555		0.195132	0	0.0294999	0.256568	0.0270641	0.234916	0.112587	0.150206										470	0.084	0.0571119	0	0.00863411	0.075093	0.0079212	0.068756	0.0329522	0.0439627
472	0.283		0.283	472	0.949	0.727	0	0.102	0.925	0.104	0.872	0.397	0.576		0.195248	0	0.0273938	0.248424	0.027931	0.23419	0.106621	0.154695										472	0.084	0.0579535	0	0.00813103	0.0737373	0.00829046	0.0695124	0.0316473	0.0459164
474	0.28		0.28	474	0.955	0.73	0	0.097	0.902	0.107	0.875	0.378	0.597		0.195202	0	0.0259378	0.241195	0.0286118	0.233975	0.101077	0.159638										474	0.083	0.0578634	0	0.00768871	0.071497	0.00848135	0.0693569	0.0299622	0.0473212
476	0.277		0.277	476	0.961	0.734	0	0.089	0.873	0.111	0.879	0.359	0.617		0.195389	0	0.0236915	0.23239	0.0295479	0.233987	0.0955647	0.164244										476	0.084	0.0592514	0	0.00718444	0.0704721	0.00896036	0.0709564	0.0289799	0.0498067
478	0.273		0.273	478	0.967	0.736	0	0.08	0.842	0.117	0.883	0.34	0.638		0.194297	0	0.0211193	0.22228	0.0308869	0.233104	0.0897569	0.168426										478	0.086	0.0612072	0	0.00665296	0.0700224	0.00972995	0.073432	0.0282751	0.0530574
480	0.27		0.27	480	0.972	0.736	0	0.074	0.808	0.124	0.887	0.321	0.659		0.193156	0	0.0194206	0.212052	0.0325426	0.232784	0.0842432	0.172948										480	0.088	0.0629545	0	0.00632966	0.0691131	0.0106065	0.0758704	0.0274571	0.0563682
482	0.264		0.264	482	0.964	0.735	0	0.067	0.782	0.134	0.89	0.302	0.68		0.187055	0	0.0170512	0.199016	0.0341025	0.226501	0.0768578	0.173057										482	0.088	0.0623515	0	0.00568374	0.0663386	0.0113675	0.0755005	0.0256193	0.0576858
484	0.258		0.258	484	0.956	0.731	0	0.06	0.748	0.141	0.895	0.282	0.698		0.1803	0	0.0147989	0.184493	0.0347774	0.22075	0.0695547	0.17216										484	0.087	0.0607987	0	0.00499032	0.0622127	0.0117273	0.0744389	0.0234545	0.0580541
486	0.252		0.252	486	0.948	0.729	0	0.056	0.711	0.149	0.9	0.262	0.713		0.174155	0	0.0133782	0.169855	0.0355955	0.215006	0.0625908	0.170333										486	0.088	0.0608161	0	0.00467174	0.0593145	0.0124302	0.0750816	0.0218571	0.0594813
488	0.246		0.246	488	0.94	0.727	0	0.052	0.666	0.158	0.906	0.242	0.728		0.168111	0	0.0120245	0.154006	0.0365359	0.209503	0.0559601	0.168343										488	0.089	0.0608208	0	0.00435032	0.0557176	0.0132183	0.075796	0.0202457	0.0609045
490	0.24		0.24	490	0.932	0.726	0	0.047	0.628	0.166	0.911	0.222	0.744		0.162392	0	0.010513	0.140471	0.0371309	0.203772	0.049657	0.166418										490	0.09	0.0608969	0	0.00394236	0.0526766	0.0139241	0.0764147	0.0186214	0.0624067
492	0.232		0.232	492	0.936	0.722	0	0.043	0.594	0.171	0.916	0.202	0.759		0.156784	0	0.00933754	0.128988	0.037133	0.198911	0.0438647	0.164818										492	0.09	0.0608213	0	0.00362232	0.0500386	0.014405	0.0771638	0.0170165	0.0639382
494	0.225		0.225	494	0.941	0.716	0	0.039	0.567	0.181	0.922	0.182	0.774		0.151595	0	0.00825727	0.120048	0.0383222	0.19521	0.0385339	0.163875										494	0.09	0.060638	0	0.00330291	0.0480192	0.0153289	0.0780842	0.0154136	0.0655501
496	0.217		0.217	496	0.946	0.707	0	0.036	0.549	0.188	0.927	0.161	0.789		0.145134	0	0.00739015	0.1127	0.038593	0.190296	0.0330504	0.161967										496	0.092	0.0615316	0	0.00313315	0.0477806	0.016362	0.0806787	0.0140122	0.0686682
498	0.21		0.21	498	0.951	0.696	0	0.032	0.528	0.201	0.932	0.141	0.805		0.138998	0	0.00639072	0.105447	0.0401417	0.18613	0.0281591	0.160767										498	0.095	0.0628801	0	0.00289104	0.0477022	0.0181593	0.0842015	0.0127386	0.0727277
500	0.202		0.202	500	0.955	0.687	0	0.028	0.498	0.229	0.928	0.122	0.82		0.132529	0	0.00540148	0.0960692	0.0441764	0.17902	0.023535	0.158186										500	0.098	0.0642963	0	0.00262052	0.0466078	0.0214321	0.0868515	0.011418	0.0767438
502	0.194		0.194	502	0.957	0.674	0	0.023	0.463	0.259	0.923	0.105	0.835		0.125133	0	0.00427013	0.0859597	0.0480854	0.171362	0.0194941	0.155024										502	0.1	0.0645018	0	0.0022011	0.0443091	0.0247863	0.0883311	0.0100485	0.0799095
504	0.185		0.185	504	0.958	0.67	0	0.019	0.43	0.31	0.918	0.089	0.85		0.118744	0	0.00336737	0.0762089	0.0549413	0.162697	0.0157735	0.150645										504	0.101	0.0648279	0	0.0018384	0.0416059	0.029995	0.0888238	0.00861146	0.0822443
506	0.177		0.177	506	0.959	0.659	0	0.015	0.403	0.347	0.913	0.075	0.865		0.111861	0	0.00254614	0.0684064	0.0589008	0.154975	0.0127307	0.146828										506	0.103	0.065094	0	0.00148165	0.0398071	0.0342756	0.0901834	0.00740827	0.0854421
508	0.168		0.168	508	0.96	0.648	0	0.012	0.373	0.414	0.908	0.062	0.88		0.104509	0	0.00193536	0.0601574	0.0667699	0.146442	0.00999936	0.141926										508	0.106	0.0659405	0	0.00122112	0.0379565	0.0421286	0.0923981	0.00630912	0.0895488
510	0.16		0.16	510	0.961	0.637	0	0.006	0.342	0.466	0.903	0.051	0.895		0.0979451	0	0.00092256	0.0525859	0.0716522	0.138845	0.00784176	0.137615										510	0.109	0.0667251	0	0.000628494	0.0358242	0.048813	0.0945883	0.0053422	0.0937504
512	0.152		0.152	512	0.959	0.626	0	0.004	0.311	0.554	0.899	0.04	0.91		0.0912508	0	0.000583072	0.0453338	0.0807555	0.131045	0.00583072	0.132649										512	0.113	0.0678377	0	0.000433468	0.0337021	0.0600353	0.0974219	0.00433468	0.098614
514	0.144		0.144	514	0.957	0.611	0	0.003	0.284	0.642	0.894	0.032	0.925		0.0842007	0	0.000413424	0.0391375	0.0884727	0.1232	0.00440986	0.127472										514	0.117	0.0684131	0	0.000335907	0.0317992	0.0718841	0.1001	0.00358301	0.103571
516	0.136		0.136	516	0.956	0.599	0	0.001	0.264	0.683	0.889	0.024	0.94		0.0778796	0	0.000130016	0.0343242	0.0888009	0.115584	0.00312038	0.122215										516	0.122	0.0698626	0	0.000116632	0.0307908	0.0796597	0.103686	0.00279917	0.109634
518	0.127		0.127	518	0.954	0.586	0	0	0.244	0.729	0.884	0.018	0.955		0.0709986	0	0	0.0295626	0.0883242	0.107104	0.00218084	0.115706										518	0.127	0.0709986	0	0	0.0295626	0.0883242	0.107104	0.00218084	0.115706
520	0.119		0.119	520	0.952	0.564	0	0	0.227	0.769	0.879	0.013	0.97		0.0638944	0	0	0.0257164	0.0871185	0.0995802	0.00147274	0.109889										520	0.132	0.0708745	0	0	0.0285257	0.0966356	0.110459	0.00163363	0.121894
522	0.112		0.112	522	0.961	0.549	0	0	0.208	0.821	0.875	0.009	0.985		0.05909	0	0	0.0223875	0.0883659	0.094178	0.000968688	0.106018										522	0.138	0.0728073	0	0	0.0275845	0.108879	0.116041	0.00119356	0.130629
524	0.105		0.105	524	0.97	0.532	0	0	0.19	0.864	0.865	0.007	1		0.0541842	0	0	0.0193515	0.0879984	0.0881002	0.00071295	0.10185										524	0.144	0.0743098	0	0	0.0265392	0.120684	0.120823	0.00097776	0.13968
526	0.098		0.098	526	0.979	0.517	0	0	0.174	0.91	0.849	0.006	0.995		0.049602	0	0	0.0166939	0.0873072	0.0814548	0.000575652	0.0954623										526	0.149	0.0754153	0	0	0.0253816	0.132743	0.123844	0.000875226	0.145142
528	0.092		0.092	528	0.988	0.501	0	0	0.158	0.946	0.834	0.004	0.99		0.0455389	0	0	0.0143616	0.0859876	0.0758073	0.000363584	0.089987										528	0.154	0.0762282	0	0	0.02404	0.143936	0.126895	0.000608608	0.15063
530	0.085		0.085	530	0.997	0.49	0	0	0.145	0.976	0.819	0.003	0.985		0.0415251	0	0	0.012288	0.0827111	0.0694062	0.000254235	0.0834738										530	0.159	0.0776763	0	0	0.0229858	0.154718	0.12983	0.000475569	0.156145
532	0.08		0.08	532	0.995	0.475	0	0	0.133	0.994	0.803	0.003	0.98		0.03781	0	0	0.0105868	0.0791224	0.0639188	0.0002388	0.078008										532	0.161	0.0760926	0	0	0.0213059	0.159234	0.128637	0.000480585	0.156991
534	0.075		0.075	534	0.993	0.458	0	0	0.12	1	0.788	0.002	0.975		0.0341096	0	0	0.008937	0.074475	0.0586863	0.00014895	0.0726131										534	0.164	0.0745862	0	0	0.0195422	0.162852	0.128327	0.000325704	0.158781
536	0.07		0.07	536	0.99	0.437	0	0	0.107	0.991	0.773	0.002	0.97		0.0302841	0	0	0.0074151	0.0686763	0.0535689	0.0001386	0.067221										536	0.165	0.071384	0	0	0.0174784	0.16188	0.12627	0.0003267	0.158449
538	0.065		0.065	538	0.988	0.422	0	0	0.094	0.982	0.758	0.001	0.965		0.0271008	0	0	0.00603668	0.063064	0.0486788	6.422e-05	0.0619723										538	0.166	0.0692114	0	0	0.0154168	0.161056	0.124318	0.000164008	0.158268
540	0.06		0.06	540	0.985	0.406	0	0	0.084	0.976	0.742	0.001	0.96		0.0239946	0	0	0.0049644	0.0576816	0.0438522	5.91e-05	0.056736										540	0.166	0.0663851	0	0	0.0137348	0.159586	0.121324	0.00016351	0.15697
542	0.056		0.056	542	0.988	0.385	0	0	0.074	0.957	0.727	0.001	0.955		0.0213013	0	0	0.00409427	0.0529489	0.0402235	5.5328e-05	0.0528382										542	0.168	0.0639038	0	0	0.0122828	0.158847	0.12067	0.000165984	0.158515
544	0.053		0.053	544	0.991	0.367	0	0	0.066	0.931	0.712	0.001	0.95		0.0192759	0	0	0.00346652	0.0488989	0.0373964	5.2523e-05	0.0498968										544	0.169	0.0614648	0	0	0.0110536	0.155923	0.119245	0.000167479	0.159105
546	0.05		0.05	546	0.994	0.352	0	0	0.058	0.905	0.69	0	0.921		0.0174944	0	0	0.0028826	0.0449785	0.034293	0	0.0457737										546	0.171	0.0598308	0	0	0.00985849	0.153826	0.117282	0	0.156546
548	0.046		0.046	548	0.997	0.335	0	0	0.051	0.878	0.667	0	0.891		0.0153638	0	0	0.00233896	0.0402668	0.03059	0	0.040863										548	0.173	0.0577811	0	0	0.00879653	0.151438	0.115045	0	0.153681
550	0.043		0.043	550	1	0.318	0	0	0.045	0.848	0.645	0	0.862		0.013674	0	0	0.001935	0.036464	0.027735	0	0.037066										550	0.175	0.05565	0	0	0.007875	0.1484	0.112875	0	0.15085
552	0.041		0.041	552	0.996	0.303	0	0	0.04	0.814	0.623	0	0.832		0.0123733	0	0	0.00163344	0.0332405	0.0254408	0	0.0339756										552	0.176	0.0531147	0	0	0.00701184	0.142691	0.109209	0	0.145846
554	0.039		0.039	554	0.992	0.29	0	0	0.035	0.773	0.6	0	0.803		0.0112195	0	0	0.00135408	0.0299058	0.0232128	0	0.0310665										554	0.177	0.0509194	0	0	0.00614544	0.135726	0.10535	0	0.140994
556	0.036		0.036	556	0.987	0.273	0	0	0.032	0.736	0.578	0	0.773		0.00970024	0	0	0.00113702	0.0261516	0.0205375	0	0.0274662										556	0.176	0.0474234	0	0	0.00555878	0.127852	0.100406	0	0.134279
558	0.034		0.034	558	0.983	0.257	0	0	0.029	0.688	0.556	0	0.744		0.00858945	0	0	0.000969238	0.0229943	0.0185826	0	0.024866										558	0.174	0.0439578	0	0	0.00496022	0.117677	0.0950994	0	0.127255
560	0.032		0.032	560	0.979	0.238	0	0	0.026	0.628	0.534	0	0.714		0.00745606	0	0	0.000814528	0.019674	0.0167292	0	0.0223682										560	0.172	0.0400763	0	0	0.00437809	0.105748	0.0899192	0	0.120229
562	0.031		0.031	562	0.975	0.225	0	0	0.024	0.589	0.511	0	0.685		0.00680062	0	0	0.0007254	0.0178025	0.015445	0	0.0207041										562	0.168	0.036855	0	0	0.0039312	0.0964782	0.0837018	0	0.112203
564	0.03		0.03	564	0.971	0.21	0	0	0.02	0.558	0.488	0	0.653		0.0061173	0	0	0.0005826	0.0162545	0.0142154	0	0.0190219										564	0.165	0.0336451	0	0	0.0032043	0.0894	0.0781849	0	0.10462
566	0.029		0.029	566	0.967	0.19	0	0	0.016	0.5	0.465	0	0.618		0.00532817	0	0	0.000448688	0.0140215	0.01304	0	0.0173306										566	0.161	0.0295805	0	0	0.00249099	0.0778435	0.0723945	0	0.0962146
568	0.028		0.028	568	0.963	0.175	0	0	0.013	0.468	0.442	0	0.584		0.0047187	0	0	0.000350532	0.0126192	0.0119181	0	0.015747										568	0.158	0.0266269	0	0	0.001978	0.0712081	0.0672521	0	0.0888579
570	0.027		0.027	570	0.96	0.162	0	0	0.007	0.427	0.419	0	0.549		0.00419904	0	0	0.00018144	0.0110678	0.0108605	0	0.0142301										570	0.155	0.0241056	0	0	0.0010416	0.0635376	0.0623472	0	0.0816912
572	0.026		0.026	572	0.962	0.147	0	0	0.004	0.398	0.396	0	0.515		0.00367676	0	0	0.000100048	0.00995478	0.00990475	0	0.0128812										572	0.152	0.0214949	0	0	0.000584896	0.0581972	0.0579047	0	0.0753054
574	0.026		0.026	574	0.964	0.13	0	0	0.002	0.359	0.373	0	0.481		0.00325832	0	0	5.0128e-05	0.00899798	0.00934887	0	0.0120558										574	0.149	0.0186727	0	0	0.000287272	0.0515653	0.0535762	0	0.0690889
576	0.025		0.025	576	0.966	0.109	0	0	0	0.329	0.35	0	0.446		0.00263235	0	0	0	0.00794535	0.0084525	0	0.0107709										576	0.147	0.0154782	0	0	0	0.0467187	0.0497007	0	0.0633329
578	0.025		0.025	578	0.969	0.096	0	0	0	0.303	0.327	0	0.412		0.0023256	0	0	0	0.00734017	0.00792158	0	0.0099807										578	0.146	0.0135815	0	0	0	0.0428666	0.046262	0	0.0582873
580	0.024		0.024	580	0.971	0.087	0	0	0	0.279	0.304	0	0.377		0.00202745	0	0	0	0.00650182	0.00708442	0	0.00878561										580	0.144	0.0121647	0	0	0	0.0390109	0.0425065	0	0.0527136
582	0.024		0.024	582	0.96	0.076	0	0	0	0.26	0.281	0	0.347		0.00175104	0	0	0	0.0059904	0.00647424	0	0.00799488										582	0.142	0.0103603	0	0	0	0.0354432	0.0383059	0	0.047303
584	0.023		0.023	584	0.949	0.067	0	0	0	0.242	0.263	0	0.321		0.00146241	0	0	0	0.00528213	0.0057405	0	0.00700647										584	0.141	0.0089652	0	0	0	0.0323818	0.0351918	0	0.0429527
586	0.023		0.023	586	0.937	0.061	0	0	0	0.223	0.246	0	0.294		0.00131461	0	0	0	0.00480587	0.00530155	0	0.00633599										586	0.139	0.00794482	0	0	0	0.0290442	0.0320398	0	0.0382914
588	0.023		0.023	588	0.926	0.05	0	0	0	0.197	0.229	0	0.268		0.0010649	0	0	0	0.00419571	0.00487724	0	0.00570786										588	0.136	0.0062968	0	0	0	0.0248094	0.0288393	0	0.0337508
590	0.022		0.022	590	0.914	0.048	0	0	0	0.176	0.211	0	0.242		0.000965184	0	0	0	0.00353901	0.00424279	0	0.00486614										590	0.134	0.00587885	0	0	0	0.0215558	0.0258424	0	0.0296392
592	0.022		0.022	592	0.92	0.04	0	0	0	0.155	0.194	0	0.216		0.0008096	0	0	0	0.0031372	0.00392656	0	0.00437184										592	0.132	0.0048576	0	0	0	0.0188232	0.0235594	0	0.026231
594	0.022		0.022	594	0.926	0.032	0	0	0	0.134	0.176	0	0.189		0.000651904	0	0	0	0.00272985	0.00358547	0	0.00385031										594	0.131	0.00388179	0	0	0	0.016255	0.0213499	0	0.0229268
596	0.022		0.022	596	0.932	0.024	0	0	0	0.113	0.159	0	0.163		0.000492096	0	0	0	0.00231695	0.00326014	0	0.00334215										596	0.13	0.00290784	0	0	0	0.0136911	0.0192644	0	0.0197491
598	0.022		0.022	598	0.938	0.016	0	0	0	0.092	0.142	0	0.137		0.000330176	0	0	0	0.00189851	0.00293031	0	0.00282713										598	0.129	0.00193603	0	0	0	0.0111322	0.0171823	0	0.0165773
600	0.022		0.022	600	0.944	0.008	0	0	0	0.071	0.125	0	0.111		0.000166144	0	0	0	0.00147453	0.002596	0	0.00230525										600	0.128	0.000966656	0	0	0	0.00857907	0.015104	0	0.0134124
602	0.022		0.022	602	0.946	0.006	0	0	0	0.064	0.109	0	0.097		0.000124872	0	0	0	0.00133197	0.00226851	0	0.00201876										602	0.127	0.000720852	0	0	0	0.00768909	0.0130955	0	0.0116538
604	0.022		0.022	604	0.948	0.005	0	0	0	0.057	0.094	0	0.085		0.00010428	0	0	0	0.00118879	0.00196046	0	0.00177276										604	0.126	0.00059724	0	0	0	0.00680854	0.0112281	0	0.0101531
606	0.022		0.022	606	0.951	0.004	0	0	0	0.051	0.079	0	0.074		8.3688e-05	0	0	0	0.00106702	0.00165284	0	0.00154823										606	0.125	0.0004755	0	0	0	0.00606262	0.00939113	0	0.00879675
608	0.022		0.022	608	0.953	0.003	0	0	0	0.047	0.066	0	0.065		6.2898e-05	0	0	0	0.000985402	0.00138376	0	0.00136279										608	0.124	0.000354516	0	0	0	0.00555408	0.00779935	0	0.00768118
610	0.022		0.022	610	0.955	0.003	0	0	0	0.042	0.053	0	0.057		6.303e-05	0	0	0	0.00088242	0.00111353	0	0.00119757										610	0.124	0.00035526	0	0	0	0.00497364	0.00627626	0	0.00674994
612	0.022		0.022	612	0.954	0.002	0	0	0	0.039	0.042	0	0.049		4.1976e-05	0	0	0	0.000818532	0.000881496	0	0.00102841										612	0.122	0.000232776	0	0	0	0.00453913	0.0048883	0	0.00570301
614	0.022		0.022	614	0.953	0.002	0	0	0	0.035	0.032	0	0.043		4.1932e-05	0	0	0	0.00073381	0.000670912	0	0.000901538										614	0.121	0.000230626	0	0	0	0.00403595	0.00369002	0	0.00495846
616	0.022		0.022	616	0.952	0.001	0	0	0	0.033	0.023	0	0.037		2.0944e-05	0	0	0	0.000691152	0.000481712	0	0.000774928										616	0.119	0.000113288	0	0	0	0.0037385	0.00260562	0	0.00419166
618	0.022		0.022	618	0.951	0.001	0	0	0	0.03	0.016	0	0.032		2.0922e-05	0	0	0	0.00062766	0.000334752	0	0.000669504										618	0.118	0.000112218	0	0	0	0.00336654	0.00179549	0	0.00359098
620	0.022		0.022	620	0.95	0.001	0	0	0	0.027	0.01	0	0.028		2.09e-05	0	0	0	0.0005643	0.000209	0	0.0005852										620	0.116	0.0001102	0	0	0	0.0029754	0.001102	0	0.0030856
622	0.022		0.022	622	0.944	0.001	0	0	0	0.025	0.006	0	0.024		2.0768e-05	0	0	0	0.0005192	0.000124608	0	0.000498432										622	0.115	0.00010856	0	0	0	0.002714	0.00065136	0	0.00260544
624	0.022		0.022	624	0.937	0.001	0	0	0	0.022	0.003	0	0.02		2.0614e-05	0	0	0	0.000453508	6.1842e-05	0	0.00041228										624	0.114	0.000106818	0	0	0	0.00235	0.000320454	0	0.00213636
626	0.023		0.023	626	0.93	0	0	0	0	0.019	0.002	0	0.017		0	0	0	0	0.00040641	4.278e-05	0	0.00036363										626	0.114	0	0	0	0	0.00201438	0.00021204	0	0.00180234
628	0.023		0.023	628	0.924	0	0	0	0	0.016	0.002	0	0.014		0	0	0	0	0.000340032	4.2504e-05	0	0.000297528										628	0.115	0	0	0	0	0.00170016	0.00021252	0	0.00148764
630	0.023		0.023	630	0.917	0	0	0	0	0.013	0.001	0	0.012		0	0	0	0	0.000274183	2.1091e-05	0	0.000253092										630	0.116	0	0	0	0	0.00138284	0.000106372	0	0.00127646
632	0.023		0.023	632	0.921	0	0	0	0	0.011	0.001	0	0.01		0	0	0	0	0.000233013	2.1183e-05	0	0.00021183										632	0.115	0	0	0	0	0.00116507	0.000105915	0	0.00105915
634	0.023		0.023	634	0.925	0	0	0	0	0.009	0.001	0	0.008		0	0	0	0	0.000191475	2.1275e-05	0	0.0001702										634	0.114	0	0	0	0	0.00094905	0.00010545	0	0.0008436
636	0.024		0.024	636	0.928	0	0	0	0	0.008	0.001	0	0.007		0	0	0	0	0.000178176	2.2272e-05	0	0.000155904										636	0.114	0	0	0	0	0.000846336	0.000105792	0	0.000740544
638	0.024		0.024	638	0.932	0	0	0	0	0.006	0.001	0	0.006		0	0	0	0	0.000134208	2.2368e-05	0	0.000134208										638	0.113	0	0	0	0	0.000631896	0.000105316	0	0.000631896
640	0.024		0.024	640	0.936	0	0	0	0	0.005	0	0	0.005		0	0	0	0	0.00011232	0	0	0.00011232										640	0.112	0	0	0	0	0.00052416	0	0	0.00052416
642	0.024		0.024	642	0.931	0	0	0	0	0.004	0	0	0.004		0	0	0	0	8.9376e-05	0	0	8.9376e-05										642	0.11	0	0	0	0	0.00040964	0	0	0.00040964
644	0.025		0.025	644	0.925	0	0	0	0	0.003	0	0	0.003		0	0	0	0	6.9375e-05	0	0	6.9375e-05										644	0.109	0	0	0	0	0.000302475	0	0	0.000302475
646	0.025		0.025	646	0.92	0	0	0	0	0.003	0	0	0.003		0	0	0	0	6.9e-05	0	0	6.9e-05										646	0.107	0	0	0	0	0.00029532	0	0	0.00029532
648	0.025		0.025	648	0.915	0	0	0	0	0.002	0	0	0.002		0	0	0	0	4.575e-05	0	0	4.575e-05										648	0.104	0	0	0	0	0.00019032	0	0	0.00019032
650	0.025		0.025	650	0.909	0	0	0	0	0.002	0	0	0.002		0	0	0	0	4.545e-05	0	0	4.545e-05										650	0.101	0	0	0	0	0.000183618	0	0	0.000183618
652	0.026		0.026	652	0.912	0	0	0	0	0.001	0	0	0.001		0	0	0	0	2.3712e-05	0	0	2.3712e-05										652	0.1	0	0	0	0	9.12e-05	0	0	9.12e-05
654	0.026		0.026	654	0.915	0	0	0	0	0.001	0	0	0.001		0	0	0	0	2.379e-05	0	0	2.379e-05										654	0.099	0	0	0	0	9.0585e-05	0	0	9.0585e-05
656	0.026		0.026	656	0.919	0	0	0	0	0.001	0	0	0.001		0	0	0	0	2.3894e-05	0	0	2.3894e-05										656	0.098	0	0	0	0	9.0062e-05	0	0	9.0062e-05
658	0.026		0.026	658	0.922	0	0	0	0	0.001	0	0	0.001		0	0	0	0	2.3972e-05	0	0	2.3972e-05										658	0.099	0	0	0	0	9.1278e-05	0	0	9.1278e-05
660	0.026		0.026	660	0.925	0	0	0	0	0.001	0	0	0.001		0	0	0	0	2.405e-05	0	0	2.405e-05										660	0.099	0	0	0	0	9.1575e-05	0	0	9.1575e-05
662	0.026		0.026	662	0.933	0	0	0	0	0	0	0	0		0	0	0	0	0	0	0	0										662	0.098	0	0	0	0	0	0	0	0
664	0.026		0.026	664	0.94	0	0	0	0	0	0	0	0		0	0	0	0	0	0	0	0										664	0.097	0	0	0	0	0	0	0	0
666	0.026		0.026	666	0.948	0	0	0	0	0	0	0	0		0	0	0	0	0	0	0	0										666	0.097	0	0	0	0	0	0	0	0
668	0.026		0.026	668	0.956	0	0	0	0	0	0	0	0		0	0	0	0	0	0	0	0										668	0.096	0	0	0	0	0	0	0	0
670	0.026		0.026	670	0.963	0	0	0	0	0	0	0	0		0	0	0	0	0	0	0	0										670	0.095	0	0	0	0	0	0	0	0
672	0.026		0.026	672	0.957	0	0	0	0	0	0	0	0		0	0	0	0	0	0	0	0										672	0.095	0	0	0	0	0	0	0	0
674	0.026		0.026	674	0.95	0	0	0	0	0	0	0	0		0	0	0	0	0	0	0	0										674	0.095	0	0	0	0	0	0	0	0
676	0.026		0.026	676	0.944	0	0	0	0	0	0	0	0		0	0	0	0	0	0	0	0										676	0.096	0	0	0	0	0	0	0	0
678	0.026		0.026	678	0.937	0	0	0	0	0	0	0	0		0	0	0	0	0	0	0	0										678	0.097	0	0	0	0	0	0	0	0
680	0.026		0.026	680	0.93	0	0	0	0	0	0	0	0		0	0	0	0	0	0	0	0										680	0.099	0	0	0	0	0	0	0	0
682	0.026		0.026	682	0.913	0	0	0	0	0	0	0	0		0	0	0	0	0	0	0	0										682	0.101	0	0	0	0	0	0	0	0
684	0.026		0.026	684	0.895	0	0	0	0	0	0	0	0		0	0	0	0	0	0	0	0										684	0.102	0	0	0	0	0	0	0	0
686	0.026		0.026	686	0.877	0	0	0	0	0	0	0	0		0	0	0	0	0	0	0	0										686	0.104	0	0	0	0	0	0	0	0
688	0.026		0.026	688	0.859	0	0	0	0	0	0	0	0		0	0	0	0	0	0	0	0										688	0.105	0	0	0	0	0	0	0	0
690	0.026		0.026	690	0.841	0	0	0	0	0	0	0	0		0	0	0	0	0	0	0	0										690	0.106	0	0	0	0	0	0	0	0
692	0.026		0.026	692	0.848	0	0	0	0	0	0	0	0		0	0	0	0	0	0	0	0										692	0.115	0	0	0	0	0	0	0	0
694	0.026		0.026	694	0.855	0	0	0	0	0	0	0	0		0	0	0	0	0	0	0	0										694	0.124	0	0	0	0	0	0	0	0
696	0.027		0.027	696	0.862	0	0	0	0	0	0	0	0		0	0	0	0	0	0	0	0										696	0.131	0	0	0	0	0	0	0	0
698	0.027		0.027	698	0.869	0	0	0	0	0	0	0	0		0	0	0	0	0	0	0	0										698	0.137	0	0	0	0	0	0	0	0
700	0.027		0.027	700	0.876	0	0	0	0	0	0	0	0		0	0	0	0	0	0	0	0										700	0.143	0	0	0	0	0	0	0	0
