# Supplementary material for: Developing photoreceptor-based models of visual attraction in riverine tsetse, for use in the engineering of more-attractive polyester fabrics for control devices
Source: PLoS Negl Trop Dis. 2017 Mar 17;11(3):e0005448. doi: 10.1371/journal.pntd.0005448 (PMC5371378; doi:10.1371/journal.pntd.0005448)
Supplement: S1 Dataset — (XLSX) [file pntd.0005448.s007.xlsx]

## Sheet: Catches & receptor excitations
Data from Lindh et al. (2012)						Calculated using S1 Photoreceptor excitation calculation tool (V3.3)
Experiment	Colour	Male catch index	Female catch index	Male actual catch	Female actual catch	Musca R1-6 (E)	Musca R7p (E)	Musca R7y (E)	Musca R8p (E)	Musca R8y (E)	Tsetse R1-6 (E)	Tsetse R7y (E)	Tsetse R8y (E)
1	standard	100	100	157	137	0.627885	0.430255	0.666612	0.714887	0.395764	0.589468	0.704959	0.525206
1	brown	84	84	143	125	0.311201	0.587083	0.45606	0.314021	0.243759	0.292668	0.40024	0.258976
1	red2	75	67	128	93	0.276736	0.552385	0.462009	0.298599	0.198387	0.261933	0.403363	0.218751
1	red1	44	68	75	90	0.264797	0.510315	0.403807	0.279153	0.229881	0.265841	0.3573	0.242669
1	orange	72	55	121	81	0.451643	0.714892	0.571398	0.409186	0.491721	0.483591	0.50973	0.482795
2	standard	100	100	148	193	0.627885	0.430255	0.666612	0.714887	0.395764	0.589468	0.704959	0.525206
2	white3	44	30	67	61	0.898735	0.870893	0.91791	0.913513	0.869734	0.89396	0.91843	0.883966
2	yellow2	53	32	76	65	0.870653	0.851474	0.873251	0.868532	0.861964	0.869259	0.869422	0.867759
2	yellow1	39	32	59	63	0.7604	0.854391	0.758402	0.701522	0.801935	0.774817	0.724362	0.787776
2	orange	46	35	68	68	0.451643	0.714892	0.571398	0.409186	0.491721	0.483591	0.50973	0.482795
3	standard	100	100	240	281	0.627885	0.430255	0.666612	0.714887	0.395764	0.589468	0.704959	0.525206
3	green1	43	38	106	108	0.729464	0.830169	0.758924	0.698631	0.742161	0.731419	0.728793	0.733911
3	green2	67	41	165	158	0.62395	0.469844	0.541311	0.624311	0.595182	0.611742	0.574838	0.61123
3	green3	48	42	121	149	0.486209	0.710888	0.568945	0.450286	0.473398	0.478704	0.514814	0.46893
3	purple1	85	47	210	176	0.642259	0.735779	0.765698	0.720126	0.440043	0.608982	0.758525	0.531564
4	standard	100	100	184	289	0.627885	0.430255	0.666612	0.714887	0.395764	0.589468	0.704959	0.525206
4	blue10	49	51	96	147	0.715352	0.726219	0.774184	0.773368	0.553536	0.686426	0.782495	0.635608
4	blue12	69	48	135	144	0.731219	0.750954	0.795437	0.787018	0.570073	0.703021	0.799831	0.651332
4	green2	54	55	118	162	0.62395	0.469844	0.541311	0.624311	0.595182	0.611742	0.574838	0.61123
4	orange	52	42	96	125	0.451643	0.714892	0.571398	0.409186	0.491721	0.483591	0.50973	0.482795
5	standard	100	100	177	259	0.627885	0.430255	0.666612	0.714887	0.395764	0.589468	0.704959	0.525206
5	brown	75	54	146	136	0.311201	0.587083	0.45606	0.314021	0.243759	0.292668	0.40024	0.258976
5	red1	55	42	92	122	0.264797	0.510315	0.403807	0.279153	0.229881	0.265841	0.3573	0.242669
5	black1	65	35	112	94	0.201038	0.416396	0.315448	0.215145	0.144104	0.185957	0.276171	0.159254
5	purple1	82	43	142	113	0.642259	0.735779	0.765698	0.720126	0.440043	0.608982	0.758525	0.531564
6	standard	100	100	228	189	0.627885	0.430255	0.666612	0.714887	0.395764	0.589468	0.704959	0.525206
6	black1	55	57	116	108	0.201038	0.416396	0.315448	0.215145	0.144104	0.185957	0.276171	0.159254
6	grey1	30	35	63	64	0.763514	0.859212	0.831206	0.788039	0.677542	0.745378	0.817097	0.712972
6	grey2	36	38	78	72	0.582154	0.782797	0.709337	0.599301	0.482321	0.557381	0.66994	0.512976
6	white2	32	31	71	62	0.889943	0.678007	0.893767	0.909172	0.860571	0.885671	0.90521	0.877249
7	standard	100	100	123	165	0.627885	0.430255	0.666612	0.714887	0.395764	0.589468	0.704959	0.525206
7	white2	58	71	83	138	0.889943	0.678007	0.893767	0.909172	0.860571	0.885671	0.90521	0.877249
7	white1	82	45	106	82	0.90547	0.94668	0.935607	0.914647	0.874288	0.899143	0.928788	0.886395
7	grey1	50	45	59	73	0.763514	0.859212	0.831206	0.788039	0.677542	0.745378	0.817097	0.712972
7	black2	85	85	104	138	0.244607	0.500562	0.383189	0.25941	0.171609	0.224732	0.335298	0.190283
8	standard	100	100	216	208	0.627885	0.430255	0.666612	0.714887	0.395764	0.589468	0.704959	0.525206
8	black1	49	47	105	105	0.201038	0.416396	0.315448	0.215145	0.144104	0.185957	0.276171	0.159254
8	blue7	51	42	112	90	0.762667	0.681332	0.811512	0.822122	0.589017	0.73525	0.825671	0.683863
8	blue8	48	49	104	104	0.619242	0.723477	0.768164	0.698115	0.391767	0.582272	0.751585	0.493462
8	black2	40	35	85	79	0.244607	0.500562	0.383189	0.25941	0.171609	0.224732	0.335298	0.190283
9	standard	100	100	130	166	0.627885	0.430255	0.666612	0.714887	0.395764	0.589468	0.704959	0.525206
9	blue7	68	60	85	94	0.762667	0.681332	0.811512	0.822122	0.589017	0.73525	0.825671	0.683863
9	blue9	62	58	76	94	0.791027	0.734013	0.837382	0.840226	0.652487	0.768422	0.846156	0.725959
9	blue12	66	61	85	100	0.731219	0.750954	0.795437	0.787018	0.570073	0.703021	0.799831	0.651332
9	blue13	56	57	72	101	0.703734	0.719385	0.767884	0.766718	0.523359	0.672033	0.776722	0.61536
10	standard	100	100	157	205	0.627885	0.430255	0.666612	0.714887	0.395764	0.589468	0.704959	0.525206
10	blue8	62	51	112	105	0.619242	0.723477	0.768164	0.698115	0.391767	0.582272	0.751585	0.493462
10	blue2	47	38	82	82	0.660595	0.788739	0.807784	0.730637	0.436834	0.62428	0.787882	0.533366
10	blue3	47	46	76	99	0.726868	0.818065	0.836043	0.783439	0.54061	0.696078	0.82288	0.625357
10	blue4	41	34	70	73	0.817349	0.856798	0.888643	0.85646	0.691466	0.797236	0.880971	0.750823
11	standard	100	100	215	308	0.627885	0.430255	0.666612	0.714887	0.395764	0.589468	0.704959	0.525206
11	blue4	39	41	86	137	0.817349	0.856798	0.888643	0.85646	0.691466	0.797236	0.880971	0.750823
11	blue5	31	29	70	89	0.784806	0.86429	0.867632	0.815658	0.681081	0.765695	0.852086	0.72385
11	purple2	69	55	162	188	0.647206	0.682008	0.787249	0.738981	0.41295	0.614308	0.780847	0.523572
11	blue9	36	36	82	112	0.791027	0.734013	0.837382	0.840226	0.652487	0.768422	0.846156	0.725959
12	standard	100	100	253	204	0.627885	0.430255	0.666612	0.714887	0.395764	0.589468	0.704959	0.525206
12	blue11	23	35	68	71	0.781741	0.800768	0.833224	0.82394	0.663283	0.760465	0.835257	0.721867
12	blue10	25	37	78	83	0.715352	0.726219	0.774184	0.773368	0.553536	0.686426	0.782495	0.635608
12	blue6	44	32	119	75	0.627633	0.777839	0.781321	0.69749	0.398967	0.587966	0.758702	0.495822
12	purple2	80	77	204	159	0.647206	0.682008	0.787249	0.738981	0.41295	0.614308	0.780847	0.523572
13	standard	100	100	206	258	0.627885	0.430255	0.666612	0.714887	0.395764	0.589468	0.704959	0.525206
13	purple1	51	45	108	119	0.642259	0.735779	0.765698	0.720126	0.440043	0.608982	0.758525	0.531564
13	purple2	63	67	140	191	0.647206	0.682008	0.787249	0.738981	0.41295	0.614308	0.780847	0.523572
13	blue7(1)	48	42	98	107	0.762667	0.681332	0.811512	0.822122	0.589017	0.73525	0.825671	0.683863
13	blue7(3)	34	35	71	90	0.762667	0.681332	0.811512	0.822122	0.589017	0.73525	0.825671	0.683863
14	standard	100	100	168	263	0.627885	0.430255	0.666612	0.714887	0.395764	0.589468	0.704959	0.525206
14	purple4	73	62	124	161	0.627372	0.836242	0.820082	0.676509	0.445547	0.596346	0.780876	0.501635
14	purple5	81	52	131	131	0.642759	0.783261	0.814273	0.711218	0.456646	0.614915	0.787281	0.527101
14	purple8	74	59	117	142	0.616082	0.754497	0.760785	0.678748	0.446039	0.585542	0.738304	0.514067
14	purple2	73	58	127	139	0.647206	0.682008	0.787249	0.738981	0.41295	0.614308	0.780847	0.523572
15	standard	100	100	233	318	0.627885	0.430255	0.666612	0.714887	0.395764	0.589468	0.704959	0.525206
15	purple3	54	50	136	175	0.379263	0.713917	0.624729	0.404477	0.229555	0.34318	0.553518	0.262183
15	purple6	44	46	106	159	0.456357	0.752311	0.683798	0.487168	0.300113	0.420973	0.622008	0.338413
15	purple7	50	52	146	196	0.40428	0.670025	0.646813	0.443625	0.261515	0.375217	0.58293	0.29705
15	purple1	56	48	157	165	0.642259	0.735779	0.765698	0.720126	0.440043	0.608982	0.758525	0.531564

## Sheet: Processed reflectance spectra
WL (nm)	Standard	Black 1	White 2	Blue 2	Blue 6	Purple 2	Blue 9	Blue 10	Blue 11	Blue 12	Blue 13	Blue 3	Blue 4	Blue 5	Grey 1	Grey 2	Purple 1	Yellow 1	Orange	Red 1	Red 2	Green 1	Green 2	Green 3	Brown	Blue 7	Blue 8	Black 2	Purple 3	Purple 4	Purple 5	Purple 6	Purple 7	Purple 8	White 3	Yellow 2	White 1
300	0.037	0.034	0.048	0.057	0.053	0.048	0.047	0.046	0.052	0.05	0.05	0.055	0.062	0.065	0.215	0.109	0.062	0.229	0.065	0.037	0.042	0.221	0.056	0.07	0.052	0.051	0.057	0.046	0.041	0.053	0.054	0.056	0.048	0.104	0.082	0.061	0.755
302	0.037	0.034	0.048	0.058	0.054	0.049	0.048	0.048	0.055	0.052	0.051	0.057	0.064	0.068	0.216	0.111	0.065	0.237	0.065	0.037	0.043	0.225	0.056	0.072	0.053	0.052	0.057	0.045	0.042	0.056	0.055	0.056	0.048	0.105	0.084	0.063	0.761
304	0.036	0.034	0.048	0.059	0.055	0.05	0.05	0.049	0.057	0.053	0.052	0.058	0.065	0.071	0.217	0.113	0.069	0.245	0.066	0.037	0.044	0.228	0.056	0.075	0.054	0.052	0.057	0.045	0.042	0.059	0.057	0.057	0.049	0.107	0.087	0.066	0.768
306	0.035	0.034	0.049	0.06	0.055	0.05	0.051	0.05	0.06	0.055	0.053	0.06	0.067	0.073	0.218	0.116	0.072	0.252	0.067	0.038	0.045	0.232	0.055	0.077	0.055	0.052	0.057	0.045	0.043	0.062	0.058	0.057	0.049	0.108	0.09	0.068	0.774
308	0.035	0.034	0.049	0.062	0.056	0.051	0.052	0.052	0.062	0.056	0.054	0.061	0.068	0.076	0.219	0.118	0.076	0.26	0.068	0.038	0.046	0.236	0.055	0.08	0.055	0.052	0.058	0.045	0.043	0.065	0.06	0.057	0.049	0.109	0.093	0.07	0.78
310	0.034	0.034	0.049	0.063	0.057	0.052	0.053	0.053	0.065	0.057	0.055	0.063	0.07	0.079	0.22	0.12	0.079	0.268	0.069	0.039	0.047	0.24	0.055	0.082	0.056	0.053	0.058	0.045	0.044	0.068	0.061	0.058	0.05	0.111	0.095	0.072	0.787
312	0.034	0.034	0.05	0.073	0.067	0.058	0.062	0.063	0.082	0.068	0.064	0.08	0.089	0.104	0.223	0.123	0.083	0.275	0.074	0.039	0.047	0.243	0.053	0.086	0.057	0.057	0.062	0.046	0.053	0.088	0.07	0.068	0.052	0.111	0.116	0.091	0.791
314	0.034	0.034	0.051	0.083	0.078	0.063	0.07	0.073	0.099	0.079	0.073	0.097	0.108	0.129	0.225	0.126	0.086	0.282	0.08	0.04	0.048	0.246	0.052	0.09	0.058	0.062	0.066	0.046	0.063	0.108	0.078	0.077	0.053	0.112	0.137	0.11	0.795
316	0.033	0.034	0.052	0.093	0.088	0.069	0.079	0.084	0.115	0.091	0.082	0.114	0.127	0.154	0.228	0.128	0.09	0.289	0.085	0.041	0.049	0.249	0.05	0.094	0.059	0.066	0.07	0.047	0.072	0.128	0.087	0.087	0.055	0.113	0.157	0.129	0.799
318	0.033	0.034	0.053	0.103	0.099	0.075	0.088	0.094	0.132	0.102	0.091	0.131	0.146	0.179	0.231	0.131	0.093	0.296	0.091	0.041	0.049	0.253	0.049	0.097	0.059	0.071	0.073	0.047	0.081	0.149	0.096	0.097	0.057	0.114	0.178	0.148	0.803
320	0.033	0.035	0.054	0.113	0.109	0.081	0.096	0.104	0.149	0.113	0.1	0.148	0.165	0.204	0.233	0.134	0.097	0.304	0.097	0.042	0.05	0.256	0.047	0.101	0.06	0.075	0.077	0.048	0.091	0.169	0.104	0.107	0.059	0.115	0.199	0.167	0.807
322	0.033	0.035	0.055	0.117	0.114	0.082	0.098	0.106	0.153	0.115	0.102	0.153	0.171	0.211	0.241	0.138	0.1	0.307	0.103	0.043	0.051	0.255	0.046	0.105	0.062	0.077	0.08	0.049	0.094	0.174	0.107	0.111	0.06	0.117	0.204	0.172	0.81
324	0.034	0.036	0.056	0.12	0.118	0.082	0.1	0.108	0.156	0.118	0.104	0.158	0.177	0.219	0.249	0.141	0.103	0.31	0.11	0.044	0.052	0.254	0.045	0.11	0.063	0.08	0.084	0.049	0.098	0.179	0.11	0.115	0.061	0.118	0.209	0.177	0.812
326	0.034	0.036	0.057	0.124	0.123	0.083	0.102	0.111	0.16	0.121	0.106	0.163	0.183	0.226	0.257	0.145	0.106	0.313	0.117	0.046	0.052	0.253	0.044	0.114	0.065	0.082	0.087	0.049	0.101	0.184	0.114	0.118	0.062	0.12	0.214	0.183	0.815
328	0.035	0.037	0.058	0.128	0.128	0.084	0.104	0.113	0.164	0.124	0.108	0.168	0.189	0.233	0.265	0.149	0.109	0.317	0.124	0.047	0.053	0.252	0.043	0.118	0.066	0.084	0.09	0.05	0.105	0.19	0.117	0.122	0.064	0.121	0.219	0.188	0.818
330	0.035	0.038	0.059	0.131	0.133	0.085	0.106	0.115	0.167	0.126	0.11	0.173	0.195	0.24	0.273	0.153	0.112	0.32	0.131	0.048	0.054	0.251	0.043	0.122	0.068	0.086	0.093	0.05	0.109	0.195	0.12	0.126	0.065	0.123	0.224	0.194	0.82
332	0.035	0.037	0.06	0.136	0.136	0.085	0.107	0.116	0.169	0.128	0.111	0.176	0.2	0.246	0.28	0.158	0.116	0.319	0.132	0.049	0.055	0.248	0.042	0.126	0.069	0.086	0.096	0.05	0.11	0.199	0.123	0.128	0.066	0.125	0.228	0.197	0.825
334	0.034	0.037	0.061	0.14	0.139	0.086	0.108	0.117	0.171	0.129	0.112	0.18	0.206	0.252	0.287	0.163	0.119	0.317	0.134	0.05	0.055	0.245	0.041	0.129	0.07	0.086	0.098	0.05	0.112	0.204	0.127	0.13	0.067	0.126	0.232	0.2	0.83
336	0.034	0.036	0.062	0.144	0.143	0.086	0.108	0.118	0.172	0.13	0.113	0.184	0.211	0.257	0.294	0.168	0.123	0.316	0.136	0.051	0.055	0.242	0.04	0.132	0.071	0.086	0.101	0.05	0.114	0.208	0.13	0.133	0.069	0.128	0.236	0.203	0.835
338	0.033	0.036	0.063	0.148	0.146	0.087	0.109	0.119	0.174	0.131	0.113	0.187	0.216	0.263	0.301	0.173	0.126	0.315	0.138	0.052	0.056	0.239	0.039	0.135	0.072	0.086	0.104	0.05	0.116	0.213	0.134	0.135	0.07	0.13	0.24	0.206	0.84
340	0.033	0.035	0.065	0.152	0.149	0.087	0.11	0.12	0.176	0.133	0.114	0.191	0.221	0.269	0.308	0.178	0.13	0.313	0.139	0.053	0.056	0.236	0.038	0.138	0.073	0.086	0.106	0.05	0.117	0.217	0.137	0.137	0.072	0.131	0.244	0.209	0.845
342	0.033	0.035	0.068	0.159	0.155	0.09	0.113	0.122	0.18	0.136	0.117	0.197	0.232	0.278	0.311	0.183	0.134	0.309	0.14	0.054	0.058	0.234	0.038	0.138	0.073	0.088	0.111	0.05	0.12	0.224	0.144	0.141	0.076	0.135	0.255	0.217	0.852
344	0.033	0.035	0.071	0.166	0.16	0.093	0.115	0.124	0.185	0.139	0.119	0.203	0.243	0.288	0.313	0.187	0.139	0.305	0.141	0.055	0.059	0.232	0.038	0.137	0.073	0.09	0.116	0.05	0.122	0.23	0.151	0.144	0.08	0.138	0.265	0.225	0.858
346	0.033	0.035	0.074	0.173	0.166	0.095	0.118	0.126	0.189	0.142	0.121	0.209	0.253	0.297	0.316	0.191	0.144	0.3	0.142	0.057	0.06	0.229	0.038	0.137	0.074	0.092	0.12	0.05	0.124	0.237	0.158	0.148	0.084	0.142	0.275	0.234	0.864
348	0.033	0.034	0.077	0.18	0.171	0.098	0.121	0.128	0.193	0.145	0.124	0.215	0.264	0.307	0.318	0.196	0.148	0.296	0.143	0.058	0.061	0.227	0.037	0.136	0.074	0.093	0.125	0.05	0.126	0.244	0.165	0.151	0.088	0.145	0.285	0.242	0.871
350	0.033	0.034	0.08	0.186	0.176	0.101	0.124	0.13	0.198	0.148	0.126	0.221	0.274	0.316	0.32	0.2	0.153	0.291	0.145	0.059	0.063	0.225	0.037	0.135	0.075	0.095	0.13	0.05	0.128	0.251	0.172	0.155	0.092	0.149	0.295	0.25	0.877
352	0.033	0.034	0.087	0.196	0.184	0.105	0.13	0.133	0.204	0.153	0.13	0.229	0.295	0.329	0.319	0.201	0.154	0.285	0.14	0.058	0.064	0.226	0.038	0.132	0.074	0.1	0.136	0.05	0.131	0.261	0.183	0.16	0.1	0.154	0.317	0.269	0.881
354	0.034	0.034	0.093	0.205	0.192	0.109	0.136	0.137	0.211	0.157	0.133	0.238	0.316	0.343	0.318	0.201	0.155	0.278	0.136	0.057	0.065	0.227	0.038	0.128	0.074	0.104	0.141	0.049	0.134	0.271	0.194	0.164	0.109	0.159	0.339	0.289	0.884
356	0.034	0.034	0.1	0.214	0.199	0.113	0.142	0.14	0.217	0.161	0.137	0.247	0.337	0.356	0.317	0.201	0.157	0.272	0.132	0.056	0.066	0.228	0.039	0.124	0.074	0.108	0.147	0.049	0.136	0.282	0.205	0.169	0.117	0.164	0.361	0.308	0.888
358	0.035	0.034	0.106	0.224	0.207	0.117	0.148	0.143	0.223	0.166	0.14	0.256	0.358	0.369	0.316	0.202	0.158	0.265	0.128	0.055	0.067	0.229	0.039	0.121	0.074	0.113	0.153	0.049	0.139	0.292	0.216	0.174	0.125	0.169	0.384	0.327	0.892
360	0.035	0.034	0.113	0.233	0.214	0.121	0.154	0.147	0.23	0.17	0.144	0.265	0.378	0.382	0.315	0.202	0.159	0.259	0.124	0.053	0.068	0.23	0.04	0.117	0.073	0.117	0.159	0.049	0.142	0.302	0.227	0.178	0.134	0.174	0.406	0.347	0.895
362	0.036	0.033	0.125	0.241	0.22	0.124	0.162	0.149	0.235	0.174	0.146	0.274	0.403	0.395	0.314	0.199	0.158	0.252	0.118	0.052	0.068	0.231	0.041	0.113	0.072	0.123	0.165	0.048	0.143	0.312	0.238	0.181	0.142	0.179	0.437	0.377	0.897
364	0.037	0.033	0.137	0.248	0.225	0.127	0.17	0.151	0.24	0.178	0.149	0.283	0.428	0.408	0.313	0.195	0.157	0.245	0.111	0.051	0.068	0.231	0.043	0.11	0.07	0.128	0.17	0.047	0.144	0.323	0.249	0.184	0.151	0.184	0.468	0.406	0.898
366	0.038	0.033	0.149	0.256	0.23	0.131	0.178	0.154	0.245	0.182	0.151	0.292	0.453	0.42	0.312	0.192	0.156	0.238	0.105	0.049	0.069	0.231	0.044	0.106	0.069	0.134	0.176	0.047	0.145	0.333	0.26	0.186	0.16	0.188	0.499	0.436	0.899
368	0.039	0.032	0.162	0.263	0.236	0.134	0.187	0.156	0.25	0.185	0.153	0.301	0.478	0.433	0.311	0.189	0.155	0.232	0.099	0.048	0.069	0.231	0.046	0.103	0.068	0.139	0.181	0.046	0.146	0.343	0.271	0.189	0.168	0.193	0.53	0.466	0.901
370	0.04	0.032	0.174	0.271	0.241	0.138	0.195	0.158	0.256	0.189	0.156	0.309	0.503	0.445	0.31	0.185	0.155	0.225	0.093	0.046	0.069	0.232	0.047	0.099	0.066	0.145	0.187	0.046	0.147	0.354	0.283	0.191	0.177	0.197	0.561	0.496	0.902
372	0.043	0.031	0.197	0.275	0.243	0.143	0.204	0.16	0.258	0.191	0.156	0.315	0.517	0.451	0.31	0.181	0.155	0.218	0.089	0.045	0.069	0.23	0.049	0.096	0.064	0.152	0.191	0.045	0.146	0.361	0.291	0.19	0.179	0.2	0.587	0.513	0.903
374	0.046	0.031	0.219	0.279	0.245	0.148	0.214	0.161	0.261	0.193	0.157	0.321	0.531	0.458	0.309	0.177	0.155	0.212	0.085	0.045	0.068	0.228	0.051	0.092	0.063	0.159	0.196	0.044	0.145	0.367	0.299	0.189	0.181	0.202	0.613	0.531	0.904
376	0.048	0.031	0.242	0.283	0.246	0.153	0.223	0.162	0.263	0.195	0.158	0.327	0.544	0.464	0.309	0.173	0.155	0.205	0.081	0.044	0.068	0.226	0.053	0.089	0.061	0.167	0.2	0.043	0.144	0.374	0.307	0.188	0.183	0.205	0.638	0.549	0.906
378	0.051	0.03	0.265	0.287	0.248	0.158	0.233	0.164	0.266	0.197	0.159	0.333	0.558	0.47	0.308	0.169	0.155	0.199	0.077	0.043	0.068	0.224	0.056	0.086	0.059	0.174	0.204	0.042	0.143	0.381	0.315	0.187	0.185	0.207	0.664	0.566	0.907
380	0.054	0.03	0.288	0.291	0.25	0.163	0.243	0.165	0.268	0.199	0.16	0.339	0.572	0.476	0.307	0.165	0.155	0.192	0.074	0.042	0.067	0.221	0.058	0.083	0.057	0.182	0.208	0.042	0.142	0.388	0.323	0.185	0.187	0.209	0.69	0.584	0.908
382	0.059	0.03	0.321	0.293	0.25	0.172	0.253	0.167	0.271	0.201	0.16	0.343	0.578	0.483	0.306	0.161	0.157	0.186	0.072	0.042	0.066	0.217	0.06	0.08	0.056	0.19	0.213	0.041	0.14	0.391	0.33	0.182	0.184	0.211	0.707	0.585	0.908
384	0.063	0.029	0.353	0.296	0.251	0.181	0.263	0.169	0.273	0.204	0.161	0.348	0.583	0.489	0.305	0.158	0.16	0.181	0.07	0.041	0.066	0.213	0.062	0.078	0.054	0.199	0.218	0.04	0.137	0.394	0.337	0.179	0.181	0.213	0.725	0.586	0.909
386	0.068	0.029	0.386	0.298	0.251	0.19	0.273	0.171	0.276	0.206	0.162	0.352	0.589	0.496	0.304	0.155	0.162	0.175	0.067	0.041	0.065	0.209	0.063	0.075	0.053	0.207	0.223	0.039	0.134	0.397	0.344	0.175	0.179	0.215	0.742	0.587	0.909
388	0.073	0.029	0.419	0.3	0.252	0.199	0.283	0.173	0.279	0.208	0.163	0.356	0.594	0.502	0.303	0.151	0.165	0.17	0.065	0.04	0.064	0.205	0.065	0.072	0.051	0.215	0.228	0.038	0.131	0.4	0.35	0.172	0.176	0.216	0.759	0.588	0.909
390	0.078	0.029	0.452	0.302	0.252	0.208	0.293	0.175	0.281	0.211	0.164	0.36	0.6	0.509	0.301	0.148	0.167	0.164	0.063	0.04	0.063	0.201	0.067	0.07	0.049	0.224	0.233	0.038	0.129	0.403	0.357	0.169	0.174	0.218	0.776	0.589	0.909
392	0.084	0.028	0.489	0.304	0.252	0.222	0.303	0.178	0.284	0.214	0.166	0.362	0.602	0.51	0.3	0.145	0.172	0.16	0.063	0.039	0.062	0.197	0.068	0.068	0.048	0.233	0.238	0.037	0.126	0.4	0.363	0.165	0.169	0.22	0.789	0.578	0.909
394	0.091	0.028	0.527	0.306	0.252	0.235	0.313	0.18	0.287	0.217	0.168	0.364	0.603	0.511	0.298	0.143	0.176	0.156	0.062	0.039	0.061	0.192	0.069	0.066	0.047	0.243	0.243	0.036	0.123	0.398	0.369	0.161	0.165	0.222	0.802	0.567	0.909
396	0.097	0.028	0.564	0.308	0.252	0.249	0.324	0.183	0.29	0.22	0.17	0.367	0.605	0.512	0.297	0.141	0.181	0.152	0.061	0.039	0.059	0.188	0.071	0.065	0.046	0.253	0.247	0.036	0.12	0.396	0.375	0.157	0.161	0.224	0.815	0.555	0.909
398	0.104	0.027	0.601	0.309	0.252	0.263	0.334	0.186	0.293	0.223	0.172	0.369	0.607	0.514	0.296	0.139	0.186	0.148	0.06	0.039	0.058	0.183	0.072	0.063	0.045	0.262	0.252	0.035	0.117	0.394	0.381	0.153	0.157	0.227	0.827	0.544	0.909
400	0.111	0.027	0.639	0.311	0.252	0.277	0.345	0.189	0.296	0.227	0.174	0.371	0.609	0.515	0.294	0.136	0.19	0.144	0.059	0.038	0.057	0.179	0.073	0.061	0.044	0.272	0.257	0.035	0.114	0.392	0.387	0.15	0.152	0.229	0.84	0.533	0.909
402	0.117	0.027	0.667	0.312	0.252	0.29	0.354	0.193	0.301	0.231	0.177	0.372	0.61	0.51	0.293	0.135	0.197	0.141	0.06	0.038	0.055	0.176	0.073	0.06	0.043	0.28	0.26	0.034	0.111	0.385	0.389	0.146	0.148	0.23	0.848	0.523	0.909
404	0.124	0.027	0.695	0.314	0.251	0.302	0.363	0.196	0.305	0.235	0.181	0.374	0.611	0.505	0.291	0.134	0.203	0.138	0.06	0.038	0.054	0.172	0.073	0.059	0.043	0.289	0.264	0.034	0.108	0.378	0.391	0.143	0.144	0.232	0.855	0.514	0.909
406	0.13	0.026	0.724	0.315	0.251	0.315	0.372	0.2	0.309	0.239	0.184	0.375	0.613	0.5	0.29	0.133	0.21	0.136	0.06	0.038	0.053	0.169	0.074	0.058	0.042	0.298	0.267	0.034	0.105	0.371	0.393	0.14	0.139	0.234	0.863	0.504	0.909
408	0.137	0.026	0.752	0.316	0.251	0.328	0.381	0.204	0.314	0.243	0.187	0.376	0.614	0.495	0.288	0.132	0.217	0.133	0.06	0.037	0.052	0.165	0.074	0.057	0.041	0.307	0.271	0.033	0.102	0.364	0.395	0.136	0.135	0.235	0.87	0.494	0.909
410	0.143	0.026	0.78	0.317	0.251	0.341	0.39	0.208	0.318	0.247	0.191	0.377	0.615	0.49	0.287	0.131	0.223	0.13	0.061	0.037	0.051	0.162	0.074	0.056	0.041	0.316	0.274	0.033	0.099	0.357	0.397	0.133	0.13	0.237	0.878	0.485	0.909
412	0.147	0.026	0.793	0.318	0.251	0.35	0.397	0.213	0.323	0.252	0.197	0.377	0.613	0.482	0.286	0.13	0.23	0.129	0.061	0.037	0.05	0.159	0.074	0.055	0.04	0.323	0.274	0.033	0.097	0.347	0.393	0.13	0.126	0.238	0.88	0.469	0.907
414	0.151	0.026	0.806	0.319	0.251	0.359	0.404	0.218	0.329	0.257	0.202	0.377	0.61	0.474	0.285	0.128	0.237	0.128	0.061	0.037	0.049	0.157	0.074	0.054	0.04	0.331	0.273	0.032	0.094	0.338	0.389	0.127	0.122	0.239	0.882	0.453	0.905
416	0.154	0.025	0.819	0.321	0.25	0.368	0.411	0.223	0.334	0.262	0.208	0.377	0.608	0.466	0.284	0.127	0.245	0.126	0.061	0.037	0.048	0.155	0.074	0.054	0.039	0.339	0.273	0.032	0.092	0.328	0.386	0.124	0.118	0.24	0.884	0.437	0.903
418	0.158	0.025	0.832	0.322	0.25	0.377	0.418	0.228	0.34	0.266	0.214	0.376	0.606	0.458	0.283	0.126	0.252	0.125	0.061	0.036	0.047	0.152	0.074	0.053	0.039	0.347	0.273	0.032	0.089	0.319	0.382	0.12	0.114	0.241	0.886	0.421	0.902
420	0.162	0.025	0.845	0.323	0.249	0.386	0.426	0.233	0.345	0.271	0.22	0.376	0.604	0.451	0.282	0.124	0.259	0.123	0.062	0.036	0.046	0.15	0.074	0.052	0.038	0.355	0.272	0.032	0.086	0.31	0.378	0.117	0.11	0.242	0.888	0.406	0.9
422	0.168	0.025	0.853	0.322	0.249	0.392	0.431	0.239	0.352	0.278	0.228	0.376	0.603	0.444	0.283	0.124	0.266	0.123	0.062	0.036	0.045	0.149	0.075	0.052	0.038	0.361	0.271	0.032	0.084	0.3	0.37	0.115	0.106	0.242	0.893	0.397	0.902
424	0.173	0.025	0.861	0.322	0.249	0.398	0.437	0.246	0.359	0.284	0.236	0.376	0.601	0.438	0.284	0.124	0.274	0.123	0.062	0.036	0.045	0.149	0.076	0.052	0.038	0.368	0.269	0.031	0.082	0.291	0.362	0.112	0.103	0.242	0.898	0.389	0.904
426	0.179	0.024	0.869	0.321	0.25	0.405	0.443	0.253	0.367	0.291	0.245	0.376	0.6	0.432	0.286	0.123	0.282	0.123	0.062	0.036	0.044	0.148	0.077	0.052	0.037	0.374	0.268	0.031	0.08	0.282	0.354	0.11	0.099	0.241	0.903	0.38	0.906
428	0.184	0.024	0.877	0.32	0.25	0.411	0.449	0.26	0.374	0.298	0.253	0.376	0.599	0.426	0.287	0.123	0.29	0.123	0.062	0.036	0.044	0.147	0.078	0.052	0.037	0.381	0.267	0.031	0.078	0.273	0.345	0.107	0.096	0.241	0.908	0.371	0.908
430	0.19	0.024	0.885	0.32	0.25	0.418	0.454	0.266	0.381	0.304	0.261	0.376	0.598	0.42	0.288	0.122	0.297	0.123	0.062	0.036	0.043	0.147	0.079	0.052	0.037	0.387	0.265	0.031	0.075	0.263	0.337	0.105	0.092	0.241	0.913	0.363	0.909
432	0.198	0.024	0.889	0.316	0.249	0.409	0.46	0.276	0.39	0.313	0.272	0.375	0.597	0.414	0.29	0.122	0.302	0.124	0.062	0.036	0.042	0.147	0.08	0.052	0.037	0.395	0.263	0.031	0.073	0.255	0.327	0.102	0.089	0.238	0.915	0.364	0.909
434	0.207	0.024	0.892	0.313	0.248	0.401	0.467	0.285	0.399	0.321	0.282	0.375	0.596	0.407	0.293	0.122	0.307	0.125	0.062	0.036	0.042	0.147	0.082	0.052	0.037	0.402	0.26	0.031	0.072	0.246	0.316	0.1	0.086	0.235	0.917	0.365	0.909
436	0.215	0.024	0.896	0.31	0.247	0.392	0.473	0.294	0.408	0.33	0.292	0.374	0.596	0.401	0.295	0.122	0.312	0.126	0.062	0.036	0.042	0.148	0.084	0.052	0.037	0.41	0.257	0.031	0.07	0.237	0.306	0.097	0.083	0.232	0.918	0.366	0.909
438	0.223	0.024	0.899	0.306	0.247	0.384	0.479	0.304	0.417	0.339	0.303	0.373	0.595	0.395	0.297	0.121	0.317	0.127	0.062	0.036	0.041	0.148	0.086	0.052	0.037	0.417	0.255	0.03	0.068	0.229	0.296	0.095	0.08	0.229	0.92	0.367	0.909
440	0.232	0.024	0.903	0.303	0.246	0.376	0.485	0.313	0.426	0.347	0.313	0.373	0.594	0.389	0.299	0.121	0.323	0.128	0.062	0.036	0.041	0.148	0.087	0.052	0.037	0.424	0.252	0.03	0.066	0.22	0.285	0.092	0.077	0.226	0.922	0.368	0.909
442	0.24	0.023	0.905	0.299	0.244	0.364	0.495	0.322	0.435	0.355	0.322	0.371	0.587	0.385	0.302	0.121	0.32	0.13	0.061	0.036	0.04	0.149	0.09	0.053	0.037	0.438	0.249	0.03	0.064	0.212	0.275	0.09	0.075	0.223	0.923	0.358	0.91
444	0.248	0.023	0.906	0.294	0.242	0.353	0.506	0.331	0.444	0.363	0.331	0.369	0.581	0.382	0.305	0.121	0.318	0.131	0.061	0.036	0.04	0.15	0.092	0.053	0.037	0.451	0.246	0.03	0.062	0.205	0.265	0.088	0.073	0.219	0.924	0.347	0.91
446	0.256	0.023	0.908	0.289	0.241	0.342	0.516	0.341	0.453	0.37	0.341	0.367	0.574	0.378	0.309	0.121	0.316	0.133	0.061	0.035	0.039	0.151	0.094	0.053	0.037	0.465	0.242	0.03	0.061	0.198	0.255	0.086	0.07	0.215	0.926	0.337	0.911
448	0.264	0.023	0.91	0.285	0.239	0.33	0.527	0.35	0.462	0.378	0.35	0.366	0.568	0.374	0.312	0.122	0.314	0.135	0.06	0.035	0.039	0.151	0.097	0.054	0.037	0.478	0.239	0.03	0.059	0.19	0.245	0.084	0.068	0.212	0.927	0.326	0.912
450	0.272	0.023	0.911	0.28	0.237	0.319	0.537	0.359	0.471	0.385	0.359	0.364	0.561	0.371	0.315	0.122	0.312	0.137	0.06	0.035	0.038	0.152	0.099	0.054	0.037	0.491	0.236	0.03	0.057	0.183	0.235	0.082	0.066	0.208	0.929	0.315	0.912
452	0.275	0.023	0.913	0.275	0.234	0.308	0.543	0.363	0.474	0.388	0.362	0.36	0.559	0.369	0.318	0.122	0.304	0.14	0.059	0.035	0.038	0.154	0.102	0.055	0.037	0.499	0.232	0.03	0.056	0.177	0.227	0.08	0.064	0.204	0.93	0.327	0.914
454	0.277	0.023	0.914	0.27	0.231	0.298	0.548	0.367	0.478	0.39	0.365	0.357	0.557	0.367	0.322	0.122	0.296	0.142	0.058	0.035	0.037	0.155	0.106	0.055	0.037	0.506	0.228	0.03	0.055	0.171	0.219	0.078	0.062	0.201	0.931	0.339	0.915
456	0.28	0.023	0.915	0.265	0.228	0.287	0.553	0.37	0.481	0.392	0.367	0.353	0.555	0.365	0.325	0.123	0.289	0.145	0.058	0.034	0.036	0.156	0.109	0.056	0.037	0.513	0.223	0.029	0.053	0.165	0.211	0.076	0.06	0.197	0.932	0.35	0.916
458	0.283	0.023	0.916	0.259	0.225	0.277	0.559	0.374	0.484	0.395	0.37	0.349	0.553	0.363	0.329	0.123	0.281	0.148	0.057	0.034	0.036	0.158	0.113	0.056	0.037	0.521	0.219	0.029	0.052	0.159	0.204	0.074	0.058	0.194	0.933	0.362	0.917
460	0.285	0.023	0.917	0.254	0.222	0.266	0.564	0.378	0.487	0.397	0.373	0.345	0.551	0.361	0.333	0.124	0.273	0.151	0.056	0.034	0.035	0.159	0.116	0.057	0.037	0.528	0.215	0.029	0.051	0.153	0.196	0.072	0.056	0.19	0.933	0.374	0.919
462	0.286	0.023	0.917	0.248	0.218	0.257	0.559	0.376	0.485	0.394	0.37	0.34	0.548	0.36	0.336	0.124	0.264	0.155	0.056	0.034	0.035	0.161	0.121	0.058	0.037	0.523	0.211	0.029	0.05	0.149	0.19	0.071	0.055	0.187	0.934	0.417	0.92
464	0.286	0.023	0.918	0.242	0.213	0.247	0.555	0.374	0.482	0.392	0.366	0.334	0.545	0.359	0.339	0.124	0.255	0.158	0.055	0.033	0.034	0.164	0.126	0.059	0.037	0.518	0.207	0.029	0.049	0.144	0.183	0.07	0.054	0.183	0.935	0.459	0.921
466	0.286	0.023	0.918	0.236	0.209	0.238	0.55	0.372	0.48	0.389	0.363	0.329	0.543	0.358	0.342	0.125	0.246	0.162	0.054	0.033	0.033	0.166	0.131	0.06	0.037	0.513	0.203	0.029	0.047	0.14	0.177	0.068	0.052	0.179	0.936	0.502	0.923
468	0.287	0.023	0.919	0.23	0.205	0.228	0.546	0.369	0.477	0.387	0.36	0.323	0.54	0.357	0.345	0.125	0.237	0.166	0.054	0.033	0.033	0.168	0.136	0.061	0.037	0.508	0.199	0.029	0.046	0.135	0.17	0.067	0.051	0.176	0.937	0.545	0.924
470	0.287	0.023	0.919	0.224	0.2	0.219	0.541	0.367	0.475	0.384	0.356	0.318	0.537	0.355	0.348	0.126	0.228	0.17	0.053	0.032	0.032	0.171	0.141	0.062	0.037	0.503	0.195	0.029	0.045	0.13	0.164	0.065	0.05	0.172	0.937	0.588	0.926
472	0.283	0.023	0.919	0.218	0.196	0.211	0.532	0.361	0.469	0.379	0.35	0.312	0.528	0.357	0.349	0.126	0.22	0.176	0.052	0.032	0.032	0.175	0.147	0.063	0.037	0.492	0.191	0.029	0.044	0.127	0.158	0.064	0.049	0.169	0.938	0.624	0.927
474	0.28	0.023	0.92	0.212	0.191	0.203	0.523	0.356	0.463	0.373	0.343	0.306	0.52	0.358	0.35	0.126	0.212	0.181	0.052	0.032	0.031	0.179	0.153	0.064	0.037	0.482	0.188	0.029	0.043	0.123	0.152	0.063	0.048	0.165	0.939	0.659	0.929
476	0.277	0.023	0.92	0.206	0.186	0.194	0.515	0.35	0.458	0.368	0.336	0.3	0.511	0.359	0.352	0.127	0.203	0.186	0.052	0.031	0.031	0.183	0.16	0.066	0.038	0.471	0.184	0.029	0.043	0.12	0.146	0.062	0.047	0.162	0.939	0.694	0.93
478	0.273	0.023	0.92	0.2	0.181	0.186	0.506	0.344	0.452	0.362	0.33	0.294	0.502	0.36	0.353	0.127	0.195	0.192	0.051	0.031	0.03	0.187	0.166	0.067	0.038	0.46	0.18	0.029	0.042	0.116	0.14	0.061	0.046	0.158	0.94	0.73	0.932
480	0.27	0.023	0.92	0.193	0.176	0.178	0.497	0.338	0.447	0.357	0.323	0.288	0.493	0.361	0.355	0.128	0.187	0.197	0.051	0.031	0.03	0.191	0.173	0.069	0.038	0.45	0.177	0.029	0.041	0.113	0.134	0.059	0.045	0.155	0.941	0.765	0.933
482	0.264	0.023	0.92	0.188	0.171	0.172	0.487	0.331	0.44	0.35	0.315	0.282	0.484	0.363	0.354	0.128	0.181	0.205	0.051	0.03	0.029	0.197	0.181	0.071	0.038	0.438	0.172	0.029	0.04	0.11	0.131	0.058	0.044	0.152	0.941	0.781	0.935
484	0.258	0.022	0.919	0.182	0.166	0.165	0.478	0.323	0.433	0.343	0.307	0.276	0.475	0.365	0.353	0.129	0.174	0.213	0.051	0.03	0.029	0.203	0.189	0.073	0.038	0.426	0.168	0.028	0.039	0.107	0.127	0.058	0.043	0.149	0.942	0.796	0.936
486	0.252	0.022	0.919	0.177	0.161	0.159	0.468	0.316	0.426	0.335	0.298	0.269	0.466	0.367	0.353	0.13	0.168	0.22	0.05	0.03	0.028	0.209	0.197	0.075	0.038	0.415	0.163	0.028	0.039	0.104	0.124	0.057	0.042	0.147	0.943	0.812	0.937
488	0.246	0.022	0.919	0.171	0.156	0.152	0.458	0.308	0.419	0.328	0.29	0.263	0.457	0.369	0.352	0.131	0.161	0.228	0.05	0.03	0.028	0.215	0.205	0.077	0.039	0.403	0.158	0.028	0.038	0.102	0.12	0.056	0.042	0.144	0.944	0.828	0.938
490	0.24	0.022	0.918	0.166	0.151	0.146	0.449	0.301	0.412	0.321	0.282	0.257	0.448	0.371	0.352	0.132	0.155	0.236	0.05	0.029	0.028	0.222	0.213	0.079	0.039	0.392	0.154	0.028	0.037	0.099	0.117	0.055	0.041	0.141	0.944	0.844	0.94
492	0.232	0.022	0.918	0.161	0.147	0.141	0.439	0.293	0.404	0.313	0.274	0.251	0.44	0.37	0.349	0.133	0.15	0.246	0.051	0.029	0.027	0.23	0.222	0.082	0.039	0.38	0.149	0.028	0.037	0.097	0.115	0.054	0.041	0.139	0.945	0.851	0.941
494	0.225	0.022	0.917	0.155	0.142	0.136	0.429	0.285	0.397	0.305	0.266	0.245	0.431	0.369	0.347	0.134	0.145	0.256	0.051	0.029	0.027	0.238	0.231	0.085	0.039	0.369	0.143	0.028	0.036	0.096	0.113	0.054	0.04	0.136	0.945	0.858	0.942
496	0.217	0.022	0.917	0.15	0.137	0.131	0.42	0.278	0.389	0.297	0.258	0.239	0.423	0.368	0.344	0.135	0.139	0.266	0.051	0.028	0.027	0.247	0.24	0.088	0.04	0.357	0.138	0.028	0.036	0.094	0.111	0.053	0.04	0.133	0.945	0.866	0.943
498	0.21	0.022	0.916	0.145	0.133	0.126	0.41	0.27	0.382	0.289	0.25	0.233	0.414	0.367	0.342	0.136	0.134	0.277	0.051	0.028	0.026	0.255	0.249	0.091	0.04	0.346	0.133	0.028	0.035	0.092	0.108	0.052	0.039	0.13	0.945	0.873	0.944
500	0.202	0.022	0.916	0.14	0.128	0.12	0.4	0.263	0.374	0.281	0.242	0.227	0.406	0.366	0.34	0.137	0.129	0.287	0.051	0.028	0.026	0.264	0.258	0.094	0.04	0.334	0.128	0.028	0.035	0.09	0.106	0.052	0.039	0.127	0.945	0.881	0.945
502	0.194	0.022	0.915	0.135	0.124	0.116	0.391	0.256	0.367	0.274	0.235	0.221	0.398	0.361	0.336	0.137	0.125	0.301	0.052	0.028	0.026	0.274	0.266	0.098	0.04	0.324	0.123	0.028	0.034	0.089	0.104	0.051	0.038	0.125	0.945	0.885	0.947
504	0.185	0.022	0.914	0.13	0.119	0.112	0.382	0.249	0.36	0.267	0.228	0.215	0.39	0.356	0.333	0.137	0.121	0.314	0.053	0.027	0.026	0.285	0.273	0.101	0.04	0.314	0.119	0.028	0.034	0.087	0.101	0.051	0.038	0.122	0.946	0.89	0.948
506	0.177	0.022	0.914	0.126	0.115	0.108	0.373	0.242	0.353	0.259	0.221	0.21	0.381	0.351	0.329	0.137	0.117	0.328	0.053	0.027	0.025	0.295	0.281	0.105	0.04	0.304	0.115	0.028	0.034	0.086	0.098	0.05	0.038	0.119	0.946	0.894	0.949
508	0.168	0.022	0.913	0.121	0.111	0.104	0.364	0.236	0.346	0.252	0.214	0.204	0.373	0.346	0.326	0.137	0.113	0.341	0.054	0.027	0.025	0.306	0.288	0.108	0.041	0.294	0.11	0.028	0.033	0.085	0.096	0.05	0.037	0.116	0.947	0.899	0.951
510	0.16	0.022	0.912	0.116	0.107	0.099	0.355	0.229	0.339	0.245	0.207	0.199	0.365	0.34	0.322	0.137	0.109	0.355	0.054	0.027	0.025	0.317	0.296	0.112	0.041	0.284	0.106	0.028	0.033	0.083	0.093	0.049	0.037	0.113	0.947	0.903	0.952
512	0.152	0.022	0.911	0.112	0.103	0.096	0.346	0.223	0.332	0.238	0.201	0.193	0.357	0.335	0.319	0.136	0.106	0.372	0.055	0.027	0.025	0.329	0.299	0.115	0.041	0.275	0.102	0.028	0.033	0.082	0.091	0.049	0.037	0.111	0.947	0.907	0.953
514	0.144	0.022	0.91	0.109	0.099	0.094	0.337	0.216	0.325	0.232	0.195	0.188	0.35	0.329	0.316	0.136	0.103	0.389	0.057	0.027	0.025	0.341	0.301	0.118	0.041	0.266	0.098	0.028	0.032	0.081	0.089	0.048	0.036	0.109	0.948	0.91	0.954
516	0.136	0.022	0.909	0.105	0.096	0.091	0.328	0.21	0.319	0.225	0.188	0.183	0.342	0.323	0.312	0.135	0.101	0.406	0.058	0.027	0.025	0.353	0.304	0.121	0.041	0.257	0.094	0.027	0.032	0.08	0.087	0.048	0.036	0.107	0.948	0.913	0.954
518	0.127	0.022	0.908	0.101	0.092	0.088	0.319	0.204	0.312	0.218	0.182	0.178	0.335	0.317	0.309	0.134	0.098	0.423	0.059	0.027	0.024	0.365	0.307	0.125	0.041	0.248	0.09	0.027	0.032	0.079	0.085	0.047	0.036	0.105	0.948	0.917	0.955
520	0.119	0.022	0.907	0.098	0.088	0.085	0.311	0.198	0.305	0.212	0.176	0.173	0.327	0.311	0.305	0.133	0.095	0.439	0.06	0.026	0.024	0.377	0.309	0.128	0.041	0.239	0.087	0.027	0.031	0.078	0.083	0.047	0.036	0.103	0.948	0.92	0.956
522	0.112	0.022	0.905	0.095	0.085	0.082	0.303	0.192	0.299	0.205	0.17	0.168	0.321	0.307	0.302	0.132	0.094	0.459	0.062	0.026	0.024	0.389	0.306	0.13	0.041	0.231	0.083	0.027	0.031	0.078	0.083	0.046	0.035	0.102	0.949	0.922	0.956
524	0.105	0.022	0.904	0.093	0.082	0.08	0.295	0.186	0.293	0.199	0.164	0.163	0.315	0.303	0.299	0.131	0.092	0.478	0.064	0.027	0.024	0.4	0.302	0.132	0.041	0.223	0.08	0.027	0.031	0.077	0.084	0.046	0.035	0.101	0.949	0.924	0.957
526	0.098	0.022	0.903	0.09	0.079	0.078	0.287	0.181	0.287	0.193	0.158	0.158	0.309	0.299	0.296	0.13	0.091	0.497	0.066	0.027	0.024	0.412	0.298	0.134	0.041	0.215	0.077	0.027	0.031	0.077	0.084	0.046	0.035	0.1	0.949	0.927	0.958
528	0.092	0.022	0.902	0.088	0.076	0.076	0.279	0.175	0.281	0.187	0.152	0.154	0.303	0.294	0.293	0.129	0.089	0.516	0.068	0.027	0.024	0.424	0.295	0.136	0.041	0.207	0.074	0.027	0.03	0.076	0.084	0.045	0.035	0.099	0.949	0.929	0.958
530	0.085	0.022	0.901	0.085	0.073	0.074	0.271	0.17	0.275	0.181	0.146	0.149	0.298	0.29	0.29	0.128	0.087	0.535	0.069	0.027	0.024	0.436	0.291	0.138	0.041	0.199	0.07	0.027	0.03	0.075	0.084	0.045	0.035	0.098	0.949	0.931	0.959
532	0.08	0.022	0.9	0.083	0.071	0.072	0.264	0.165	0.27	0.175	0.142	0.145	0.292	0.287	0.287	0.127	0.086	0.556	0.073	0.027	0.024	0.445	0.284	0.138	0.041	0.193	0.068	0.027	0.03	0.075	0.085	0.045	0.035	0.097	0.949	0.933	0.96
534	0.075	0.022	0.898	0.08	0.069	0.071	0.256	0.16	0.265	0.17	0.137	0.14	0.287	0.283	0.284	0.126	0.085	0.577	0.076	0.027	0.024	0.454	0.276	0.139	0.041	0.186	0.066	0.027	0.03	0.075	0.085	0.045	0.035	0.095	0.95	0.934	0.96
536	0.07	0.022	0.897	0.078	0.066	0.069	0.249	0.156	0.26	0.165	0.132	0.136	0.281	0.28	0.281	0.125	0.084	0.597	0.08	0.027	0.025	0.463	0.268	0.139	0.042	0.179	0.064	0.027	0.03	0.075	0.086	0.045	0.035	0.094	0.95	0.936	0.961
538	0.065	0.022	0.896	0.076	0.064	0.067	0.241	0.151	0.254	0.16	0.128	0.132	0.276	0.276	0.279	0.124	0.082	0.618	0.083	0.027	0.025	0.472	0.261	0.14	0.042	0.172	0.061	0.027	0.029	0.075	0.086	0.044	0.035	0.093	0.95	0.937	0.961
540	0.06	0.022	0.895	0.073	0.062	0.066	0.234	0.146	0.249	0.155	0.123	0.128	0.27	0.272	0.276	0.123	0.081	0.638	0.087	0.027	0.025	0.481	0.253	0.141	0.042	0.165	0.059	0.027	0.029	0.075	0.087	0.044	0.035	0.091	0.951	0.939	0.962
542	0.056	0.022	0.894	0.071	0.06	0.064	0.227	0.143	0.244	0.151	0.12	0.124	0.265	0.269	0.274	0.122	0.08	0.657	0.093	0.027	0.025	0.485	0.243	0.14	0.042	0.159	0.058	0.026	0.029	0.075	0.086	0.044	0.035	0.09	0.951	0.94	0.962
544	0.053	0.022	0.892	0.069	0.058	0.063	0.22	0.139	0.24	0.147	0.117	0.121	0.26	0.265	0.272	0.12	0.079	0.676	0.099	0.027	0.025	0.489	0.233	0.14	0.042	0.153	0.056	0.026	0.029	0.075	0.085	0.044	0.035	0.088	0.951	0.941	0.962
546	0.05	0.022	0.891	0.067	0.056	0.062	0.213	0.136	0.235	0.143	0.114	0.117	0.254	0.261	0.27	0.119	0.078	0.694	0.105	0.028	0.025	0.493	0.222	0.14	0.042	0.147	0.055	0.026	0.029	0.075	0.084	0.044	0.035	0.086	0.951	0.942	0.963
548	0.046	0.022	0.89	0.065	0.054	0.06	0.206	0.132	0.231	0.139	0.11	0.114	0.249	0.257	0.268	0.118	0.077	0.713	0.112	0.028	0.025	0.497	0.212	0.14	0.042	0.141	0.053	0.026	0.029	0.076	0.083	0.044	0.035	0.084	0.951	0.942	0.963
550	0.043	0.022	0.889	0.063	0.052	0.059	0.199	0.129	0.226	0.135	0.107	0.11	0.244	0.253	0.266	0.116	0.076	0.732	0.118	0.028	0.025	0.502	0.202	0.14	0.042	0.135	0.052	0.026	0.029	0.076	0.082	0.044	0.035	0.083	0.951	0.943	0.963
552	0.041	0.022	0.888	0.062	0.051	0.059	0.193	0.126	0.222	0.132	0.104	0.107	0.238	0.249	0.264	0.116	0.076	0.746	0.129	0.028	0.026	0.501	0.192	0.139	0.042	0.13	0.051	0.026	0.029	0.077	0.082	0.044	0.036	0.082	0.951	0.944	0.964
554	0.039	0.022	0.887	0.061	0.049	0.058	0.187	0.123	0.219	0.129	0.102	0.103	0.233	0.246	0.263	0.115	0.076	0.76	0.139	0.029	0.026	0.5	0.182	0.139	0.042	0.125	0.05	0.026	0.029	0.078	0.081	0.045	0.036	0.081	0.951	0.944	0.964
556	0.036	0.022	0.885	0.059	0.048	0.057	0.18	0.12	0.215	0.126	0.099	0.1	0.227	0.242	0.261	0.114	0.076	0.774	0.15	0.029	0.026	0.499	0.172	0.139	0.043	0.12	0.049	0.026	0.029	0.079	0.081	0.045	0.036	0.081	0.952	0.945	0.964
558	0.034	0.022	0.884	0.058	0.046	0.057	0.174	0.117	0.211	0.123	0.096	0.096	0.221	0.239	0.26	0.113	0.076	0.788	0.161	0.03	0.027	0.498	0.162	0.138	0.043	0.115	0.048	0.026	0.029	0.08	0.08	0.045	0.037	0.08	0.952	0.945	0.964
560	0.032	0.022	0.883	0.057	0.045	0.056	0.167	0.114	0.207	0.119	0.093	0.093	0.216	0.235	0.259	0.112	0.075	0.802	0.171	0.03	0.027	0.498	0.152	0.138	0.043	0.11	0.047	0.026	0.029	0.081	0.08	0.045	0.037	0.08	0.952	0.946	0.964
562	0.031	0.022	0.883	0.056	0.044	0.056	0.162	0.111	0.204	0.117	0.091	0.09	0.211	0.232	0.257	0.112	0.076	0.811	0.187	0.032	0.028	0.495	0.145	0.138	0.044	0.106	0.046	0.026	0.029	0.083	0.082	0.045	0.037	0.081	0.952	0.946	0.965
564	0.03	0.022	0.882	0.056	0.043	0.056	0.157	0.109	0.201	0.114	0.088	0.087	0.206	0.229	0.256	0.112	0.077	0.82	0.204	0.033	0.029	0.492	0.137	0.137	0.044	0.102	0.045	0.026	0.03	0.084	0.084	0.046	0.038	0.081	0.953	0.947	0.965
566	0.029	0.022	0.882	0.055	0.041	0.056	0.151	0.106	0.197	0.111	0.086	0.084	0.201	0.226	0.255	0.112	0.078	0.829	0.22	0.035	0.03	0.489	0.13	0.136	0.045	0.098	0.044	0.026	0.03	0.086	0.086	0.046	0.039	0.082	0.953	0.948	0.965
568	0.028	0.022	0.881	0.054	0.04	0.056	0.146	0.104	0.194	0.108	0.083	0.081	0.196	0.223	0.254	0.112	0.078	0.838	0.236	0.036	0.03	0.486	0.123	0.136	0.045	0.094	0.044	0.026	0.03	0.088	0.088	0.047	0.039	0.083	0.953	0.948	0.966
570	0.027	0.022	0.881	0.054	0.039	0.056	0.141	0.101	0.191	0.105	0.081	0.078	0.191	0.22	0.253	0.111	0.079	0.847	0.252	0.038	0.031	0.483	0.115	0.135	0.046	0.09	0.043	0.026	0.03	0.09	0.09	0.047	0.04	0.084	0.953	0.949	0.966
572	0.026	0.022	0.88	0.053	0.038	0.056	0.137	0.099	0.188	0.103	0.079	0.076	0.187	0.218	0.253	0.112	0.08	0.851	0.274	0.042	0.034	0.478	0.11	0.134	0.046	0.087	0.042	0.026	0.03	0.093	0.094	0.048	0.041	0.085	0.954	0.949	0.966
574	0.026	0.023	0.879	0.053	0.038	0.056	0.132	0.097	0.186	0.1	0.077	0.074	0.184	0.215	0.252	0.112	0.081	0.856	0.295	0.046	0.036	0.474	0.105	0.133	0.047	0.084	0.042	0.026	0.031	0.096	0.099	0.048	0.042	0.086	0.954	0.949	0.966
576	0.025	0.023	0.879	0.052	0.037	0.056	0.128	0.095	0.183	0.098	0.075	0.072	0.18	0.213	0.252	0.113	0.082	0.861	0.317	0.05	0.038	0.469	0.1	0.132	0.048	0.08	0.041	0.026	0.031	0.099	0.104	0.049	0.044	0.087	0.954	0.949	0.966
578	0.025	0.023	0.878	0.052	0.036	0.057	0.124	0.094	0.181	0.096	0.073	0.069	0.176	0.21	0.251	0.113	0.083	0.866	0.339	0.055	0.041	0.464	0.095	0.132	0.048	0.077	0.041	0.026	0.032	0.102	0.108	0.049	0.045	0.087	0.954	0.949	0.967
580	0.024	0.023	0.877	0.051	0.036	0.057	0.119	0.092	0.178	0.093	0.071	0.067	0.172	0.208	0.251	0.114	0.084	0.871	0.36	0.059	0.043	0.46	0.09	0.131	0.049	0.074	0.04	0.026	0.032	0.105	0.113	0.05	0.046	0.088	0.955	0.949	0.967
582	0.024	0.023	0.876	0.051	0.035	0.057	0.116	0.09	0.176	0.092	0.07	0.066	0.17	0.206	0.251	0.114	0.084	0.872	0.386	0.07	0.048	0.451	0.085	0.13	0.049	0.072	0.04	0.026	0.033	0.109	0.116	0.051	0.048	0.088	0.953	0.949	0.966
584	0.023	0.023	0.875	0.05	0.035	0.057	0.112	0.089	0.174	0.09	0.069	0.065	0.168	0.204	0.251	0.115	0.085	0.874	0.412	0.08	0.053	0.442	0.081	0.128	0.05	0.069	0.04	0.025	0.033	0.113	0.12	0.052	0.05	0.087	0.952	0.949	0.965
586	0.023	0.023	0.874	0.05	0.035	0.057	0.108	0.088	0.172	0.089	0.068	0.064	0.166	0.203	0.251	0.115	0.085	0.876	0.438	0.091	0.058	0.434	0.077	0.127	0.051	0.067	0.039	0.025	0.034	0.116	0.123	0.053	0.052	0.087	0.951	0.948	0.965
588	0.023	0.023	0.873	0.049	0.034	0.057	0.104	0.086	0.17	0.087	0.067	0.063	0.163	0.201	0.251	0.115	0.086	0.877	0.464	0.101	0.063	0.425	0.072	0.126	0.051	0.064	0.039	0.025	0.034	0.12	0.127	0.054	0.055	0.086	0.949	0.948	0.964
590	0.022	0.023	0.872	0.049	0.034	0.058	0.101	0.085	0.168	0.086	0.066	0.061	0.161	0.2	0.251	0.116	0.086	0.879	0.49	0.111	0.069	0.417	0.068	0.125	0.052	0.062	0.039	0.025	0.035	0.124	0.13	0.055	0.057	0.086	0.948	0.948	0.963
592	0.022	0.023	0.872	0.049	0.034	0.058	0.097	0.085	0.167	0.086	0.066	0.061	0.16	0.2	0.251	0.116	0.087	0.881	0.52	0.131	0.077	0.405	0.064	0.125	0.052	0.06	0.039	0.025	0.036	0.129	0.132	0.056	0.061	0.086	0.95	0.949	0.964
594	0.022	0.023	0.873	0.048	0.034	0.059	0.094	0.084	0.166	0.085	0.065	0.06	0.158	0.201	0.251	0.116	0.087	0.884	0.549	0.15	0.085	0.392	0.06	0.124	0.053	0.058	0.039	0.025	0.037	0.133	0.134	0.057	0.064	0.085	0.952	0.95	0.965
596	0.022	0.023	0.873	0.048	0.033	0.059	0.091	0.083	0.165	0.085	0.065	0.059	0.157	0.202	0.251	0.116	0.088	0.886	0.578	0.17	0.093	0.38	0.057	0.124	0.053	0.056	0.039	0.025	0.037	0.138	0.135	0.058	0.068	0.085	0.953	0.95	0.965
598	0.022	0.023	0.874	0.048	0.033	0.06	0.088	0.083	0.164	0.084	0.065	0.058	0.155	0.202	0.25	0.117	0.088	0.888	0.607	0.189	0.101	0.368	0.053	0.123	0.054	0.054	0.039	0.025	0.038	0.143	0.137	0.059	0.072	0.085	0.955	0.951	0.966
600	0.022	0.023	0.874	0.048	0.033	0.061	0.085	0.082	0.162	0.084	0.064	0.058	0.154	0.203	0.25	0.117	0.089	0.89	0.637	0.208	0.11	0.356	0.049	0.123	0.054	0.052	0.039	0.026	0.039	0.147	0.139	0.06	0.075	0.085	0.957	0.952	0.966
602	0.022	0.023	0.874	0.048	0.033	0.062	0.082	0.082	0.162	0.084	0.064	0.057	0.152	0.203	0.248	0.117	0.089	0.892	0.661	0.234	0.118	0.351	0.047	0.122	0.055	0.051	0.039	0.026	0.04	0.152	0.143	0.061	0.081	0.086	0.957	0.952	0.966
604	0.022	0.023	0.875	0.048	0.033	0.064	0.08	0.082	0.161	0.084	0.064	0.056	0.15	0.203	0.247	0.118	0.09	0.893	0.685	0.26	0.126	0.345	0.046	0.122	0.055	0.049	0.039	0.026	0.041	0.158	0.146	0.062	0.086	0.088	0.958	0.953	0.966
606	0.022	0.023	0.875	0.048	0.032	0.065	0.077	0.081	0.161	0.083	0.064	0.055	0.148	0.204	0.245	0.118	0.091	0.894	0.709	0.286	0.135	0.34	0.044	0.121	0.056	0.048	0.039	0.026	0.042	0.163	0.15	0.063	0.091	0.09	0.958	0.953	0.966
608	0.022	0.023	0.875	0.048	0.032	0.067	0.074	0.081	0.16	0.083	0.063	0.054	0.146	0.204	0.243	0.118	0.091	0.895	0.733	0.312	0.143	0.335	0.042	0.121	0.056	0.046	0.039	0.026	0.043	0.168	0.153	0.064	0.096	0.092	0.958	0.953	0.966
610	0.022	0.023	0.876	0.048	0.032	0.068	0.072	0.081	0.16	0.083	0.063	0.053	0.144	0.204	0.241	0.119	0.092	0.896	0.757	0.338	0.152	0.33	0.04	0.121	0.056	0.045	0.039	0.026	0.044	0.174	0.157	0.065	0.102	0.094	0.958	0.953	0.966
612	0.022	0.023	0.876	0.049	0.032	0.071	0.07	0.08	0.159	0.083	0.063	0.053	0.142	0.202	0.24	0.119	0.092	0.896	0.772	0.369	0.158	0.329	0.04	0.12	0.057	0.044	0.039	0.026	0.046	0.18	0.166	0.066	0.108	0.1	0.959	0.953	0.966
614	0.022	0.023	0.876	0.049	0.032	0.074	0.067	0.08	0.159	0.082	0.062	0.052	0.14	0.2	0.238	0.12	0.092	0.897	0.788	0.399	0.165	0.328	0.039	0.12	0.057	0.043	0.039	0.026	0.047	0.186	0.176	0.067	0.114	0.105	0.959	0.953	0.967
616	0.022	0.023	0.877	0.05	0.031	0.077	0.065	0.08	0.159	0.082	0.062	0.051	0.138	0.198	0.237	0.121	0.093	0.897	0.803	0.429	0.172	0.328	0.039	0.12	0.058	0.042	0.039	0.026	0.048	0.192	0.185	0.068	0.121	0.111	0.959	0.953	0.967
618	0.022	0.023	0.877	0.05	0.031	0.08	0.063	0.08	0.159	0.082	0.062	0.05	0.137	0.197	0.236	0.122	0.093	0.898	0.818	0.459	0.178	0.327	0.038	0.119	0.058	0.041	0.039	0.026	0.049	0.198	0.194	0.068	0.127	0.116	0.959	0.953	0.967
620	0.022	0.023	0.877	0.051	0.031	0.083	0.061	0.08	0.159	0.081	0.061	0.05	0.135	0.195	0.234	0.123	0.094	0.898	0.833	0.49	0.185	0.326	0.038	0.119	0.059	0.04	0.039	0.026	0.05	0.204	0.204	0.069	0.133	0.122	0.96	0.953	0.967
622	0.022	0.024	0.878	0.052	0.031	0.088	0.06	0.08	0.159	0.081	0.061	0.05	0.135	0.193	0.236	0.125	0.094	0.899	0.842	0.52	0.191	0.324	0.038	0.119	0.06	0.039	0.039	0.026	0.052	0.21	0.218	0.07	0.14	0.133	0.96	0.954	0.967
624	0.022	0.024	0.879	0.053	0.031	0.093	0.058	0.08	0.16	0.081	0.061	0.049	0.135	0.191	0.238	0.127	0.094	0.899	0.85	0.551	0.197	0.323	0.037	0.119	0.061	0.038	0.039	0.026	0.053	0.216	0.233	0.071	0.147	0.143	0.96	0.954	0.967
626	0.023	0.024	0.881	0.054	0.031	0.098	0.057	0.081	0.16	0.081	0.061	0.049	0.135	0.19	0.239	0.129	0.094	0.899	0.858	0.581	0.203	0.321	0.037	0.12	0.062	0.038	0.039	0.026	0.055	0.222	0.247	0.072	0.153	0.153	0.96	0.954	0.967
628	0.023	0.024	0.882	0.056	0.031	0.103	0.056	0.081	0.161	0.081	0.061	0.049	0.135	0.188	0.241	0.131	0.094	0.899	0.867	0.612	0.209	0.32	0.037	0.12	0.063	0.037	0.039	0.026	0.056	0.228	0.262	0.072	0.16	0.164	0.961	0.954	0.967
630	0.023	0.024	0.883	0.057	0.031	0.109	0.054	0.081	0.161	0.08	0.061	0.049	0.135	0.186	0.242	0.133	0.094	0.9	0.875	0.642	0.215	0.318	0.036	0.12	0.064	0.036	0.039	0.026	0.058	0.233	0.276	0.073	0.167	0.174	0.961	0.955	0.967
632	0.023	0.024	0.884	0.059	0.032	0.117	0.053	0.082	0.162	0.081	0.062	0.05	0.139	0.187	0.249	0.137	0.094	0.9	0.88	0.666	0.223	0.317	0.036	0.122	0.067	0.036	0.039	0.026	0.06	0.239	0.294	0.074	0.174	0.188	0.961	0.955	0.967
634	0.023	0.024	0.886	0.062	0.033	0.125	0.053	0.083	0.164	0.081	0.062	0.051	0.144	0.187	0.256	0.141	0.095	0.901	0.884	0.691	0.23	0.316	0.036	0.124	0.069	0.035	0.04	0.026	0.062	0.244	0.312	0.076	0.181	0.202	0.961	0.955	0.967
636	0.024	0.024	0.887	0.064	0.034	0.133	0.052	0.083	0.165	0.082	0.063	0.052	0.148	0.188	0.262	0.145	0.095	0.902	0.889	0.715	0.238	0.315	0.036	0.126	0.071	0.035	0.04	0.026	0.064	0.249	0.33	0.077	0.188	0.216	0.962	0.955	0.967
638	0.024	0.024	0.889	0.066	0.034	0.141	0.051	0.084	0.166	0.083	0.063	0.054	0.152	0.189	0.269	0.15	0.096	0.903	0.893	0.739	0.246	0.314	0.036	0.127	0.074	0.035	0.04	0.026	0.066	0.255	0.347	0.078	0.196	0.23	0.962	0.955	0.967
640	0.024	0.024	0.89	0.069	0.035	0.149	0.05	0.085	0.167	0.083	0.064	0.055	0.156	0.189	0.275	0.154	0.096	0.903	0.898	0.763	0.254	0.313	0.036	0.129	0.076	0.034	0.04	0.026	0.068	0.26	0.365	0.079	0.203	0.244	0.962	0.955	0.967
642	0.024	0.024	0.892	0.074	0.037	0.161	0.049	0.087	0.169	0.085	0.065	0.057	0.167	0.194	0.287	0.161	0.098	0.905	0.9	0.778	0.264	0.308	0.035	0.133	0.08	0.034	0.041	0.026	0.071	0.266	0.383	0.081	0.211	0.256	0.962	0.955	0.967
644	0.025	0.024	0.893	0.079	0.039	0.172	0.049	0.088	0.17	0.087	0.066	0.06	0.177	0.2	0.299	0.168	0.101	0.906	0.903	0.793	0.275	0.303	0.035	0.138	0.085	0.034	0.041	0.026	0.075	0.272	0.4	0.084	0.219	0.268	0.962	0.955	0.967
646	0.025	0.024	0.895	0.084	0.041	0.184	0.048	0.09	0.172	0.089	0.068	0.063	0.188	0.205	0.31	0.175	0.103	0.907	0.905	0.808	0.286	0.298	0.034	0.142	0.089	0.034	0.042	0.026	0.078	0.278	0.418	0.086	0.227	0.28	0.963	0.955	0.968
648	0.025	0.025	0.897	0.089	0.044	0.196	0.048	0.091	0.174	0.091	0.069	0.066	0.198	0.21	0.322	0.182	0.105	0.909	0.908	0.823	0.296	0.292	0.034	0.147	0.093	0.033	0.042	0.026	0.081	0.284	0.436	0.088	0.235	0.293	0.963	0.955	0.968
650	0.025	0.025	0.899	0.094	0.046	0.207	0.047	0.093	0.176	0.093	0.07	0.069	0.209	0.215	0.334	0.189	0.107	0.91	0.91	0.838	0.307	0.287	0.033	0.151	0.097	0.033	0.043	0.026	0.084	0.29	0.453	0.09	0.243	0.305	0.963	0.955	0.968
652	0.026	0.025	0.901	0.104	0.051	0.222	0.047	0.096	0.178	0.097	0.072	0.073	0.226	0.228	0.351	0.199	0.111	0.912	0.912	0.847	0.321	0.274	0.032	0.159	0.104	0.033	0.044	0.027	0.089	0.298	0.468	0.095	0.253	0.312	0.963	0.955	0.968
654	0.026	0.025	0.903	0.113	0.057	0.237	0.046	0.098	0.181	0.101	0.074	0.078	0.244	0.24	0.368	0.209	0.116	0.914	0.914	0.856	0.334	0.261	0.031	0.167	0.111	0.033	0.046	0.027	0.094	0.306	0.483	0.099	0.263	0.319	0.964	0.956	0.968
656	0.026	0.025	0.905	0.122	0.063	0.252	0.046	0.101	0.184	0.105	0.077	0.082	0.262	0.252	0.384	0.22	0.12	0.916	0.916	0.865	0.348	0.248	0.029	0.175	0.118	0.033	0.047	0.027	0.1	0.313	0.497	0.103	0.273	0.327	0.964	0.956	0.967
658	0.026	0.025	0.907	0.132	0.068	0.267	0.045	0.103	0.186	0.109	0.079	0.087	0.279	0.264	0.401	0.23	0.125	0.918	0.917	0.874	0.362	0.235	0.028	0.184	0.126	0.032	0.049	0.027	0.105	0.321	0.512	0.107	0.283	0.334	0.964	0.956	0.967
660	0.026	0.025	0.909	0.141	0.074	0.282	0.045	0.106	0.189	0.113	0.081	0.092	0.297	0.276	0.418	0.241	0.129	0.919	0.919	0.883	0.376	0.222	0.027	0.192	0.133	0.032	0.051	0.028	0.11	0.328	0.527	0.111	0.293	0.341	0.965	0.957	0.967
662	0.026	0.025	0.911	0.155	0.085	0.3	0.044	0.11	0.193	0.119	0.084	0.096	0.321	0.296	0.437	0.254	0.137	0.921	0.92	0.889	0.391	0.213	0.026	0.204	0.143	0.032	0.054	0.028	0.117	0.338	0.536	0.118	0.305	0.341	0.965	0.957	0.967
664	0.026	0.025	0.913	0.168	0.095	0.318	0.044	0.113	0.196	0.125	0.088	0.1	0.346	0.315	0.457	0.267	0.145	0.924	0.922	0.895	0.406	0.205	0.025	0.216	0.154	0.032	0.058	0.029	0.125	0.348	0.546	0.125	0.318	0.341	0.965	0.957	0.967
666	0.026	0.026	0.916	0.182	0.106	0.337	0.044	0.117	0.199	0.131	0.091	0.105	0.37	0.334	0.476	0.281	0.153	0.926	0.923	0.9	0.421	0.196	0.025	0.228	0.164	0.032	0.062	0.03	0.133	0.357	0.555	0.132	0.33	0.341	0.965	0.957	0.968
668	0.026	0.026	0.918	0.196	0.117	0.355	0.043	0.121	0.203	0.137	0.094	0.109	0.395	0.353	0.495	0.294	0.161	0.928	0.924	0.906	0.436	0.187	0.024	0.24	0.174	0.032	0.066	0.03	0.141	0.367	0.565	0.139	0.342	0.341	0.965	0.957	0.968
670	0.026	0.026	0.92	0.21	0.128	0.373	0.043	0.125	0.206	0.143	0.098	0.114	0.42	0.372	0.515	0.307	0.169	0.93	0.926	0.911	0.451	0.178	0.023	0.253	0.185	0.032	0.07	0.031	0.148	0.376	0.574	0.146	0.355	0.341	0.965	0.957	0.968
672	0.026	0.026	0.922	0.227	0.144	0.394	0.043	0.13	0.211	0.15	0.102	0.117	0.449	0.396	0.534	0.324	0.18	0.931	0.926	0.915	0.466	0.178	0.024	0.269	0.199	0.032	0.077	0.033	0.16	0.388	0.58	0.157	0.369	0.343	0.965	0.957	0.968
674	0.026	0.026	0.924	0.244	0.161	0.416	0.043	0.135	0.215	0.158	0.107	0.12	0.478	0.419	0.554	0.341	0.192	0.933	0.927	0.919	0.481	0.177	0.024	0.285	0.213	0.031	0.085	0.035	0.171	0.399	0.585	0.168	0.384	0.345	0.965	0.956	0.968
676	0.026	0.026	0.925	0.261	0.178	0.438	0.042	0.14	0.22	0.166	0.112	0.123	0.507	0.443	0.574	0.358	0.204	0.934	0.928	0.923	0.497	0.177	0.024	0.301	0.226	0.031	0.093	0.037	0.182	0.41	0.59	0.179	0.398	0.347	0.965	0.956	0.968
678	0.026	0.027	0.927	0.278	0.195	0.459	0.042	0.145	0.224	0.173	0.117	0.126	0.536	0.467	0.594	0.375	0.216	0.936	0.928	0.926	0.512	0.176	0.024	0.317	0.24	0.031	0.101	0.039	0.194	0.422	0.596	0.19	0.412	0.349	0.965	0.956	0.967
680	0.026	0.027	0.929	0.295	0.212	0.481	0.042	0.15	0.228	0.181	0.121	0.129	0.565	0.49	0.614	0.392	0.228	0.937	0.929	0.93	0.527	0.176	0.024	0.334	0.254	0.031	0.108	0.041	0.205	0.433	0.601	0.2	0.427	0.351	0.965	0.956	0.967
682	0.026	0.027	0.931	0.316	0.234	0.505	0.042	0.157	0.234	0.19	0.128	0.131	0.594	0.516	0.632	0.412	0.243	0.939	0.93	0.933	0.541	0.187	0.024	0.353	0.271	0.031	0.121	0.045	0.22	0.446	0.604	0.215	0.44	0.359	0.966	0.956	0.967
684	0.026	0.027	0.934	0.336	0.257	0.529	0.042	0.164	0.24	0.199	0.134	0.134	0.622	0.542	0.649	0.432	0.259	0.94	0.931	0.936	0.555	0.197	0.025	0.373	0.287	0.032	0.134	0.05	0.234	0.458	0.607	0.229	0.454	0.366	0.966	0.957	0.967
686	0.026	0.027	0.936	0.357	0.279	0.553	0.043	0.171	0.245	0.208	0.14	0.136	0.651	0.568	0.667	0.452	0.274	0.942	0.932	0.939	0.569	0.208	0.026	0.393	0.304	0.032	0.146	0.055	0.249	0.47	0.61	0.244	0.468	0.373	0.967	0.957	0.967
688	0.026	0.027	0.938	0.378	0.302	0.577	0.043	0.178	0.251	0.217	0.146	0.138	0.679	0.594	0.684	0.471	0.29	0.943	0.933	0.942	0.583	0.219	0.027	0.412	0.32	0.032	0.159	0.059	0.264	0.482	0.613	0.258	0.481	0.38	0.967	0.957	0.967
690	0.026	0.028	0.94	0.398	0.324	0.601	0.043	0.185	0.257	0.226	0.152	0.141	0.708	0.619	0.702	0.491	0.305	0.944	0.934	0.945	0.597	0.23	0.027	0.432	0.337	0.032	0.171	0.064	0.279	0.494	0.616	0.272	0.495	0.388	0.968	0.958	0.967
692	0.026	0.028	0.942	0.421	0.352	0.624	0.044	0.193	0.263	0.237	0.16	0.145	0.729	0.642	0.715	0.513	0.325	0.945	0.934	0.947	0.609	0.253	0.03	0.455	0.356	0.032	0.189	0.073	0.297	0.507	0.618	0.29	0.506	0.393	0.968	0.958	0.967
694	0.026	0.028	0.943	0.444	0.38	0.647	0.045	0.202	0.27	0.247	0.168	0.148	0.751	0.666	0.728	0.535	0.345	0.946	0.935	0.949	0.62	0.276	0.034	0.477	0.375	0.033	0.206	0.082	0.315	0.52	0.62	0.308	0.518	0.398	0.968	0.958	0.967
696	0.027	0.029	0.945	0.467	0.408	0.671	0.046	0.21	0.277	0.258	0.177	0.152	0.773	0.689	0.742	0.557	0.364	0.947	0.935	0.951	0.632	0.3	0.037	0.5	0.394	0.033	0.224	0.09	0.333	0.532	0.622	0.325	0.529	0.403	0.968	0.958	0.967
698	0.027	0.029	0.946	0.49	0.436	0.694	0.047	0.219	0.284	0.268	0.185	0.156	0.794	0.712	0.755	0.579	0.384	0.947	0.936	0.953	0.644	0.323	0.04	0.522	0.412	0.034	0.242	0.099	0.351	0.545	0.624	0.343	0.54	0.408	0.968	0.957	0.967
700	0.027	0.029	0.948	0.514	0.464	0.718	0.048	0.227	0.291	0.279	0.193	0.16	0.816	0.735	0.768	0.601	0.403	0.948	0.936	0.955	0.656	0.346	0.043	0.545	0.431	0.034	0.259	0.108	0.369	0.557	0.626	0.36	0.552	0.414	0.968	0.957	0.967
